# Supplementary material for: 9-[(2-Meth­oxy­benz­yl)amino]-5-(3,4,5-trimeth­oxy­phen­yl)-5,5a,8a,9-tetra­hydro­furo[3′,4′:6,7]naphtho­[2,3-d][1,3]dioxol-6(8H)-one
Source: Acta Crystallogr Sect E Struct Rep Online. 2012 Jun 13;68(Pt 7):o2045. doi: 10.1107/S160053681202572X (PMC3393313; doi:10.1107/S160053681202572X)
Supplement: Supplementary file 1 [file e-68-o2045-sup1.cif]

##############################################################################
#                                                                            #
# This CIF contains the data in a paper accepted for publication in          #
# Acta Crystallographica Section E. It conforms to the requirements of       #
# Notes for Authors for Acta Crystallographica Section E, and has been       #
# peer reviewed under the auspices of the IUCr Commission on Journals.       #
#                                                                            #
# Full details of the Crystallographic Information File format               #
# are given in the paper "The Crystallographic Information File (CIF):       #
# a New Standard Archive File for Crystallography" by S. R. Hall, F. H.      #
# Allen and I. D. Brown [Acta Cryst. (1991), A47, 655-685].                  #
#                                                                            #
# The current version of the core CIF dictionary is obtainable from          #
# ftp://ftp.iucr.org/pub/cif_core.dic.                                       #
#                                                                            #
# Software is freely available for graphical display of the structure(s)     #
# in this CIF. For information consult the CIF software page                 #
# http://www.iucr.org/resources/cif/software.                                #
#                                                                            #
# This file may be used for bona fide research purposes within the           #
# scientific community so long as proper attribution is given to the journal # 
# article from which it was obtained.                                        #
#                                                                            #
##############################################################################
data_I
_audit_creation_method     SHELXL-97
_chemical_name_systematic
;
9-[(2-Methoxybenzyl)amino]-5-(3,4,5-trimethoxyphenyl)-5,5a,8a,9-
tetrahydrofuro[3',4':6,7]naphtho[2,3-<i>d</i>][1,3]dioxol-6(8<i>H</i>)-one
;
_chemical_name_common     ?
_chemical_formula_moiety     'C30 H31 N O8'
_chemical_formula_sum     'C30 H31 N O8'
_chemical_formula_iupac     'C30 H31 N O8'
_chemical_formula_weight     533.56
_chemical_melting_point     ?
_symmetry_cell_setting     orthorhombic
_symmetry_space_group_name_H-M     'P 21 21 21'
_symmetry_space_group_name_HALL     'P 2ac 2ab'
loop_
    _symmetry_equiv_pos_as_xyz
    'x, y, z'
    '-x+1/2, -y, z+1/2'
    '-x, y+1/2, -z+1/2'
    'x+1/2, -y+1/2, -z'
_cell_length_a     9.6203(19)
_cell_length_b     12.870(3)
_cell_length_c     21.227(4)
_cell_angle_alpha     90.00
_cell_angle_beta     90.00
_cell_angle_gamma     90.00
_cell_volume     2628.1(9)
_cell_formula_units_Z     4
_cell_measurement_reflns_used     6120
_cell_measurement_theta_min     2.4875
_cell_measurement_theta_max     27.9544
_cell_measurement_temperature     293(2)
_exptl_crystal_description     Prism
_exptl_crystal_colour     Colorless
_exptl_crystal_size_max     0.30
_exptl_crystal_size_mid     0.20
_exptl_crystal_size_min     0.10
_exptl_crystal_density_diffrn     1.349
_exptl_crystal_density_meas     ?
_exptl_crystal_density_method     'not measured'
_exptl_crystal_F_000     1128
_exptl_absorpt_coefficient_mu     0.098
_exptl_absorpt_correction_type     multi-scan
_exptl_absorpt_process_details     '(CrystalClear; Rigaku, 2007)'
_exptl_absorpt_correction_T_min     0.9712
_exptl_absorpt_correction_T_max     0.9903
_exptl_special_details     ?
_diffrn_ambient_temperature     293(2)
_diffrn_radiation_type     MoK\a
_diffrn_radiation_wavelength     0.71073
_diffrn_radiation_source     'rotating anode'
_diffrn_radiation_monochromator     confocal
_diffrn_measurement_device_type     'Rigaku Saturn'
_diffrn_measurement_method     '\w scans'
_diffrn_detector_area_resol_mean     ?
_diffrn_reflns_number     22214
_diffrn_reflns_av_R_equivalents     0.0878
_diffrn_reflns_av_sigmaI/netI     0.0831
_diffrn_reflns_theta_min     2.49
_diffrn_reflns_theta_max     25.01
_diffrn_reflns_theta_full     25.01
_diffrn_measured_fraction_theta_max     0.998
_diffrn_measured_fraction_theta_full     0.998
_diffrn_reflns_limit_h_min     -11
_diffrn_reflns_limit_h_max     11
_diffrn_reflns_limit_k_min     -15
_diffrn_reflns_limit_k_max     15
_diffrn_reflns_limit_l_min     -25
_diffrn_reflns_limit_l_max     25
_diffrn_standards_number     0
_diffrn_standards_interval_count     0
_diffrn_standards_interval_time     0
_diffrn_standards_decay_%     0
_refine_special_details
;
Refinement of <i>F</i>^2^ against ALL reflections. The weighted <i>R</i>-factor
<i>wR</i> and goodness of fit <i>S</i> are based on <i>F</i>^2^, conventional
<i>R</i>-factors <i>R</i> are based on <i>F</i>, with <i>F</i> set to zero for
negative <i>F</i>^2^. The threshold expression of <i>F</i>^2^ >
\s(<i>F</i>^2^) is used only for calculating <i>R</i>-factors(gt) <i>etc</i>.
and is not relevant to the choice of reflections for refinement.
<i>R</i>-factors based on <i>F</i>^2^ are statistically about twice as large
as those based on <i>F</i>, and <i>R</i>- factors based on ALL data will be
even larger.
;
_reflns_number_total     2641
_reflns_number_gt     1618
_reflns_threshold_expression     >2sigma(I)
_refine_ls_structure_factor_coef     Fsqd
_refine_ls_matrix_type     full
_refine_ls_R_factor_all     0.0690
_refine_ls_R_factor_gt     0.0503
_refine_ls_wR_factor_gt     0.1046
_refine_ls_wR_factor_ref     0.1141
_refine_ls_goodness_of_fit_ref     0.890
_refine_ls_restrained_S_all     0.889
_refine_ls_number_reflns     2641
_refine_ls_number_parameters     361
_refine_ls_number_restraints     1
_refine_ls_hydrogen_treatment     mixed
_refine_ls_weighting_scheme     calc
_refine_ls_weighting_details
         'calc w=1/[\s^2^(Fo^2^)+(0.0574P)^2^+0.0000P] where P=(Fo^2^+2Fc^2^)/3'
_atom_sites_solution_hydrogens     geom
_atom_sites_solution_primary     direct
_atom_sites_solution_secondary     difmap
_refine_ls_shift/su_max     0.000
_refine_ls_shift/su_mean     0.000
_refine_diff_density_max     0.227
_refine_diff_density_min     -0.263
_refine_ls_extinction_method     SHELXL
_refine_ls_extinction_coef     0.0157(16)
_refine_ls_extinction_expression
                                  'Fc^*^=kFc[1+0.001xFc^2^\l^3^/sin(2\q)]^-1/4^'
loop_
    _atom_type_symbol
    _atom_type_description
    _atom_type_scat_dispersion_real
    _atom_type_scat_dispersion_imag
    _atom_type_scat_source
    'C' 'C' 0.0033 0.0000
                         'International Tables Vol C Tables 4.2.6.8 and 6.1.1.4'
    'H' 'H' 0.0000 0.0000
                         'International Tables Vol C Tables 4.2.6.8 and 6.1.1.4'
    'N' 'N' 0.0061 0.0000
                         'International Tables Vol C Tables 4.2.6.8 and 6.1.1.4'
    'O' 'O' 0.0106 0.0000
                         'International Tables Vol C Tables 4.2.6.8 and 6.1.1.4'
_computing_data_collection     'CrystalClear (Rigaku, 2007)'
_computing_cell_refinement     'CrystalClear (Rigaku, 2007)'
_computing_data_reduction     'CrystalClear (Rigaku, 2007)'
_computing_structure_solution     'SHELXS97 (Sheldrick, 2008)'
_computing_structure_refinement     'SHELXL97 (Sheldrick, 2008)'
_computing_molecular_graphics     'SHELXTL (Sheldrick, 2008)'
_computing_publication_material     'SHELXTL (Sheldrick, 2008)'
loop_
    _atom_site_type_symbol
    _atom_site_label
    _atom_site_fract_x
    _atom_site_fract_y
    _atom_site_fract_z
    _atom_site_U_iso_or_equiv
    _atom_site_adp_type
    _atom_site_calc_flag
    _atom_site_refinement_flags
    _atom_site_occupancy
    _atom_site_symmetry_multiplicity
    _atom_site_disorder_assembly
    _atom_site_disorder_group
    O O1 1.3087(4) 0.1036(3) 0.80717(14) 0.0614(9) Uani d . 1 1 . .
    O O2 0.8443(3) 0.0045(3) 0.74461(14) 0.0665(10) Uani d . 1 1 . .
    O O3 0.6445(3) 0.0879(3) 0.77780(14) 0.0571(9) Uani d . 1 1 . .
    O O4 1.0753(4) 0.0957(3) 1.12178(13) 0.0585(9) Uani d . 1 1 . .
    O O5 0.8792(4) 0.1874(3) 1.13695(14) 0.0635(10) Uani d . 1 1 . .
    O O6 0.5983(3) -0.2184(2) 1.02072(14) 0.0537(8) Uani d . 1 1 . .
    O O7 0.4290(3) -0.1483(2) 1.11232(14) 0.0531(8) Uani d . 1 1 . .
    O O8 0.4348(3) 0.0507(2) 1.14883(12) 0.0443(8) Uani d . 1 1 . .
    N N1 1.1935(4) 0.1096(3) 0.93580(16) 0.0435(9) Uani d D 1 1 . .
    C C1 1.3003(7) 0.1341(5) 0.7425(2) 0.0874(19) Uani d . 1 1 . .
    H H1A 1.3867 0.1190 0.7219 0.131 Uiso calc R 1 1 . .
    H H1B 1.2819 0.2073 0.7400 0.131 Uiso calc R 1 1 . .
    H H1C 1.2266 0.0965 0.7223 0.131 Uiso calc R 1 1 . .
    C C2 1.3413(4) 0.0025(4) 0.8201(2) 0.0456(11) Uani d . 1 1 . .
    C C3 1.3595(5) -0.0736(4) 0.7748(2) 0.0631(14) Uani d . 1 1 . .
    H H3 1.3507 -0.0577 0.7323 0.076 Uiso calc R 1 1 . .
    C C4 1.3908(6) -0.1730(5) 0.7937(3) 0.0794(18) Uani d . 1 1 . .
    H H4 1.4017 -0.2248 0.7635 0.095 Uiso calc R 1 1 . .
    C C5 1.4062(6) -0.1971(4) 0.8552(3) 0.0763(17) Uani d . 1 1 . .
    H H5 1.4290 -0.2644 0.8674 0.092 Uiso calc R 1 1 . .
    C C6 1.3874(5) -0.1201(4) 0.8997(2) 0.0609(14) Uani d . 1 1 . .
    H H6 1.3970 -0.1369 0.9421 0.073 Uiso calc R 1 1 . .
    C C7 1.3549(4) -0.0195(3) 0.8835(2) 0.0433(11) Uani d . 1 1 . .
    C C8 1.3346(4) 0.0647(4) 0.93241(19) 0.0481(12) Uani d . 1 1 . .
    H H8A 1.3578 0.0362 0.9734 0.058 Uiso calc R 1 1 . .
    H H8B 1.3999 0.1203 0.9237 0.058 Uiso calc R 1 1 . .
    C C9 1.0832(4) 0.0336(3) 0.94942(18) 0.0382(10) Uani d . 1 1 . .
    H H9 1.1187 -0.0363 0.9407 0.046 Uiso calc R 1 1 . .
    C C10 0.9577(4) 0.0532(3) 0.90818(17) 0.0332(9) Uani d . 1 1 . .
    C C11 0.9684(4) 0.0190(3) 0.84537(18) 0.0425(11) Uani d . 1 1 . .
    H H11 1.0492 -0.0123 0.8306 0.051 Uiso calc R 1 1 . .
    C C12 0.8573(4) 0.0331(4) 0.80700(19) 0.0457(11) Uani d . 1 1 . .
    C C13 0.7038(5) 0.0262(5) 0.7288(2) 0.0695(16) Uani d . 1 1 . .
    H H13A 0.6522 -0.0381 0.7243 0.083 Uiso calc R 1 1 . .
    H H13B 0.6996 0.0634 0.6891 0.083 Uiso calc R 1 1 . .
    C C14 0.7386(4) 0.0824(3) 0.82683(19) 0.0397(10) Uani d . 1 1 . .
    C C15 0.7246(4) 0.1178(3) 0.88648(18) 0.0389(10) Uani d . 1 1 . .
    H H15 0.6439 0.1515 0.8993 0.047 Uiso calc R 1 1 . .
    C C16 0.8360(4) 0.1020(3) 0.92869(17) 0.0333(9) Uani d . 1 1 . .
    C C17 0.8108(4) 0.1312(3) 0.99722(17) 0.0373(10) Uani d . 1 1 . .
    H H17 0.7701 0.2010 0.9984 0.045 Uiso calc R 1 1 . .
    C C18 0.9513(4) 0.1347(3) 1.03028(17) 0.0382(10) Uani d . 1 1 . .
    H H18 1.0016 0.1944 1.0129 0.046 Uiso calc R 1 1 . .
    C C19 0.9569(5) 0.1447(3) 1.1010(2) 0.0493(12) Uani d . 1 1 . .
    C C20 1.1526(5) 0.0526(4) 1.06892(19) 0.0508(12) Uani d . 1 1 . .
    H H20A 1.1940 -0.0137 1.0798 0.061 Uiso calc R 1 1 . .
    H H20B 1.2250 0.0998 1.0551 0.061 Uiso calc R 1 1 . .
    C C21 1.0407(4) 0.0397(3) 1.01841(17) 0.0380(10) Uani d . 1 1 . .
    H H21 0.9859 -0.0222 1.0285 0.046 Uiso calc R 1 1 . .
    C C22 0.7088(4) 0.0558(3) 1.02781(18) 0.0376(10) Uani d . 1 1 . .
    C C23 0.7037(4) -0.0481(3) 1.00894(19) 0.0425(10) Uani d . 1 1 . .
    H H23 0.7621 -0.0718 0.9771 0.051 Uiso calc R 1 1 . .
    C C24 0.6120(5) -0.1156(3) 1.03751(19) 0.0415(11) Uani d . 1 1 . .
    C C25 0.5238(4) -0.0815(3) 1.08588(18) 0.0395(10) Uani d . 1 1 . .
    C C26 0.5260(4) 0.0226(3) 1.10325(18) 0.0380(10) Uani d . 1 1 . .
    C C27 0.6187(4) 0.0907(3) 1.07381(18) 0.0408(10) Uani d . 1 1 . .
    H H27 0.6197 0.1604 1.0854 0.049 Uiso calc R 1 1 . .
    C C28 0.6889(5) -0.2543(3) 0.9721(2) 0.0652(15) Uani d . 1 1 . .
    H H28A 0.6730 -0.2146 0.9344 0.098 Uiso calc R 1 1 . .
    H H28B 0.6709 -0.3264 0.9638 0.098 Uiso calc R 1 1 . .
    H H28C 0.7837 -0.2459 0.9852 0.098 Uiso calc R 1 1 . .
    C C29 0.4876(6) -0.2235(4) 1.1542(3) 0.0791(18) Uani d . 1 1 . .
    H H29A 0.5529 -0.2659 1.1316 0.119 Uiso calc R 1 1 . .
    H H29B 0.4149 -0.2665 1.1709 0.119 Uiso calc R 1 1 . .
    H H29C 0.5343 -0.1886 1.1881 0.119 Uiso calc R 1 1 . .
    C C30 0.4447(5) 0.1544(4) 1.1727(2) 0.0624(14) Uani d . 1 1 . .
    H H30A 0.5374 0.1668 1.1877 0.094 Uiso calc R 1 1 . .
    H H30B 0.3800 0.1632 1.2068 0.094 Uiso calc R 1 1 . .
    H H30C 0.4233 0.2029 1.1397 0.094 Uiso calc R 1 1 . .
    H H1 1.181(4) 0.134(3) 0.8961(8) 0.034(11) Uiso d D 1 1 . .
loop_
    _atom_site_aniso_label
    _atom_site_aniso_U_11
    _atom_site_aniso_U_22
    _atom_site_aniso_U_33
    _atom_site_aniso_U_12
    _atom_site_aniso_U_13
    _atom_site_aniso_U_23
    O1 0.074(2) 0.065(2) 0.0459(18) -0.0055(19) -0.0023(17) 0.0037(17)
    O2 0.051(2) 0.107(3) 0.0417(19) 0.0120(19) -0.0044(15) -0.0175(18)
    O3 0.0455(19) 0.078(2) 0.0483(17) 0.0075(16) -0.0163(16) -0.0041(17)
    O4 0.068(2) 0.069(2) 0.0390(17) 0.0026(18) -0.0069(16) -0.0055(16)
    O5 0.082(3) 0.063(2) 0.0452(19) 0.003(2) 0.0101(18) -0.0183(17)
    O6 0.063(2) 0.0339(17) 0.065(2) -0.0061(15) 0.0148(18) -0.0082(15)
    O7 0.047(2) 0.0513(19) 0.0613(19) -0.0114(16) 0.0073(16) 0.0073(16)
    O8 0.0394(18) 0.0526(19) 0.0410(16) 0.0017(15) 0.0101(14) -0.0049(14)
    N1 0.042(2) 0.044(2) 0.045(2) -0.0039(18) 0.0038(18) -0.0020(19)
    C1 0.094(5) 0.108(5) 0.060(3) -0.016(4) -0.017(3) 0.025(3)
    C2 0.034(3) 0.055(3) 0.048(3) -0.008(2) 0.004(2) -0.006(2)
    C3 0.057(3) 0.077(4) 0.055(3) -0.005(3) 0.000(3) -0.020(3)
    C4 0.066(4) 0.074(4) 0.098(5) 0.005(3) -0.006(4) -0.041(4)
    C5 0.082(4) 0.056(3) 0.090(4) 0.021(3) -0.005(4) -0.015(3)
    C6 0.049(3) 0.068(4) 0.065(3) 0.007(3) -0.007(3) 0.000(3)
    C7 0.034(2) 0.055(3) 0.042(2) -0.003(2) -0.003(2) -0.005(2)
    C8 0.036(3) 0.063(3) 0.045(2) -0.007(2) -0.004(2) -0.011(2)
    C9 0.034(2) 0.036(2) 0.045(2) -0.0021(19) -0.0015(19) -0.007(2)
    C10 0.031(2) 0.034(2) 0.035(2) -0.0017(19) 0.0006(18) 0.0000(18)
    C11 0.032(2) 0.059(3) 0.036(2) 0.005(2) -0.002(2) -0.009(2)
    C12 0.042(3) 0.060(3) 0.035(2) 0.000(2) 0.001(2) -0.006(2)
    C13 0.051(3) 0.110(5) 0.047(3) 0.007(3) -0.013(3) -0.014(3)
    C14 0.034(2) 0.043(3) 0.042(2) -0.001(2) -0.008(2) 0.003(2)
    C15 0.035(2) 0.041(2) 0.041(2) 0.0063(19) 0.000(2) 0.002(2)
    C16 0.039(2) 0.029(2) 0.032(2) -0.0042(19) 0.0016(19) 0.0005(18)
    C17 0.043(3) 0.031(2) 0.038(2) 0.0038(19) 0.0060(19) 0.0030(18)
    C18 0.047(3) 0.032(2) 0.036(2) -0.005(2) 0.003(2) 0.0012(19)
    C19 0.063(3) 0.040(3) 0.045(3) -0.013(2) 0.000(3) -0.005(2)
    C20 0.057(3) 0.055(3) 0.040(2) 0.002(2) -0.002(2) -0.003(2)
    C21 0.044(2) 0.036(2) 0.034(2) -0.0007(19) -0.003(2) 0.002(2)
    C22 0.041(2) 0.033(2) 0.038(2) -0.0031(19) 0.003(2) -0.003(2)
    C23 0.047(3) 0.036(2) 0.045(2) 0.002(2) 0.012(2) -0.002(2)
    C24 0.042(3) 0.032(2) 0.051(3) -0.005(2) -0.005(2) -0.001(2)
    C25 0.035(2) 0.043(3) 0.040(2) -0.006(2) 0.000(2) 0.002(2)
    C26 0.035(2) 0.043(2) 0.036(2) 0.000(2) 0.003(2) -0.002(2)
    C27 0.044(3) 0.035(2) 0.043(2) 0.004(2) 0.001(2) -0.002(2)
    C28 0.086(4) 0.037(3) 0.073(4) -0.004(3) 0.020(3) -0.017(2)
    C29 0.085(4) 0.065(4) 0.088(4) 0.004(3) 0.018(4) 0.029(3)
    C30 0.068(4) 0.052(3) 0.067(3) 0.001(3) 0.020(3) -0.009(3)
_geom_special_details
;
All e.s.d.'s (except the e.s.d. in the dihedral angle between two l.s. planes)
are estimated using the full covariance matrix. The cell e.s.d.'s are taken
into account individually in the estimation of e.s.d.'s in distances, angles
and torsion angles; correlations between e.s.d.'s in cell parameters are only
used when they are defined by crystal symmetry. An approximate (isotropic)
treatment of cell e.s.d.'s is used for estimating e.s.d.'s involving l.s.
planes.
;
loop_
    _geom_bond_atom_site_label_1
    _geom_bond_atom_site_label_2
    _geom_bond_site_symmetry_2
    _geom_bond_distance
    _geom_bond_publ_flag
    O1 C2 . 1.367(5) ?
    O1 C1 . 1.429(5) ?
    O2 C12 . 1.381(5) ?
    O2 C13 . 1.421(5) ?
    O3 C14 . 1.381(5) ?
    O3 C13 . 1.427(5) ?
    O4 C19 . 1.375(6) ?
    O4 C20 . 1.456(5) ?
    O5 C19 . 1.200(5) ?
    O6 C24 . 1.378(4) ?
    O6 C28 . 1.428(5) ?
    O7 C25 . 1.372(5) ?
    O7 C29 . 1.429(5) ?
    O8 C26 . 1.355(4) ?
    O8 C30 . 1.431(5) ?
    N1 C9 . 1.471(5) ?
    N1 C8 . 1.477(5) ?
    N1 H1 . 0.907(10) ?
    C1 H1A . 0.9600 ?
    C1 H1B . 0.9600 ?
    C1 H1C . 0.9600 ?
    C2 C7 . 1.382(6) ?
    C2 C3 . 1.383(6) ?
    C3 C4 . 1.375(7) ?
    C3 H3 . 0.9300 ?
    C4 C5 . 1.351(7) ?
    C4 H4 . 0.9300 ?
    C5 C6 . 1.380(7) ?
    C5 H5 . 0.9300 ?
    C6 C7 . 1.375(6) ?
    C6 H6 . 0.9300 ?
    C7 C8 . 1.512(6) ?
    C8 H8A . 0.9700 ?
    C8 H8B . 0.9700 ?
    C9 C10 . 1.513(5) ?
    C9 C21 . 1.522(5) ?
    C9 H9 . 0.9800 ?
    C10 C16 . 1.398(5) ?
    C10 C11 . 1.408(5) ?
    C11 C12 . 1.356(5) ?
    C11 H11 . 0.9300 ?
    C12 C14 . 1.373(6) ?
    C13 H13A . 0.9700 ?
    C13 H13B . 0.9700 ?
    C14 C15 . 1.352(5) ?
    C15 C16 . 1.412(5) ?
    C15 H15 . 0.9300 ?
    C16 C17 . 1.522(5) ?
    C17 C18 . 1.524(5) ?
    C17 C22 . 1.525(5) ?
    C17 H17 . 0.9800 ?
    C18 C19 . 1.509(5) ?
    C18 C21 . 1.516(5) ?
    C18 H18 . 0.9800 ?
    C20 C21 . 1.528(5) ?
    C20 H20A . 0.9700 ?
    C20 H20B . 0.9700 ?
    C21 H21 . 0.9800 ?
    C22 C27 . 1.381(6) ?
    C22 C23 . 1.397(5) ?
    C23 C24 . 1.378(6) ?
    C23 H23 . 0.9300 ?
    C24 C25 . 1.402(5) ?
    C25 C26 . 1.390(5) ?
    C26 C27 . 1.398(6) ?
    C27 H27 . 0.9300 ?
    C28 H28A . 0.9600 ?
    C28 H28B . 0.9600 ?
    C28 H28C . 0.9600 ?
    C29 H29A . 0.9600 ?
    C29 H29B . 0.9600 ?
    C29 H29C . 0.9600 ?
    C30 H30A . 0.9600 ?
    C30 H30B . 0.9600 ?
    C30 H30C . 0.9600 ?
loop_
    _geom_angle_atom_site_label_1
    _geom_angle_atom_site_label_2
    _geom_angle_atom_site_label_3
    _geom_angle_site_symmetry_1
    _geom_angle_site_symmetry_3
    _geom_angle
    _geom_angle_publ_flag
    C2 O1 C1 . . 117.9(4) ?
    C12 O2 C13 . . 105.1(3) ?
    C14 O3 C13 . . 105.0(3) ?
    C19 O4 C20 . . 110.6(3) ?
    C24 O6 C28 . . 116.1(3) ?
    C25 O7 C29 . . 114.6(3) ?
    C26 O8 C30 . . 117.3(3) ?
    C9 N1 C8 . . 114.4(3) ?
    C9 N1 H1 . . 109(2) ?
    C8 N1 H1 . . 102(2) ?
    O1 C1 H1A . . 109.5 ?
    O1 C1 H1B . . 109.5 ?
    H1A C1 H1B . . 109.5 ?
    O1 C1 H1C . . 109.5 ?
    H1A C1 H1C . . 109.5 ?
    H1B C1 H1C . . 109.5 ?
    O1 C2 C7 . . 114.3(4) ?
    O1 C2 C3 . . 124.3(4) ?
    C7 C2 C3 . . 121.4(5) ?
    C4 C3 C2 . . 119.0(5) ?
    C4 C3 H3 . . 120.5 ?
    C2 C3 H3 . . 120.5 ?
    C5 C4 C3 . . 121.2(5) ?
    C5 C4 H4 . . 119.4 ?
    C3 C4 H4 . . 119.4 ?
    C4 C5 C6 . . 118.9(5) ?
    C4 C5 H5 . . 120.6 ?
    C6 C5 H5 . . 120.6 ?
    C7 C6 C5 . . 122.3(5) ?
    C7 C6 H6 . . 118.8 ?
    C5 C6 H6 . . 118.8 ?
    C6 C7 C2 . . 117.2(4) ?
    C6 C7 C8 . . 122.2(4) ?
    C2 C7 C8 . . 120.6(4) ?
    N1 C8 C7 . . 115.6(3) ?
    N1 C8 H8A . . 108.4 ?
    C7 C8 H8A . . 108.4 ?
    N1 C8 H8B . . 108.4 ?
    C7 C8 H8B . . 108.4 ?
    H8A C8 H8B . . 107.4 ?
    N1 C9 C10 . . 110.6(3) ?
    N1 C9 C21 . . 110.4(3) ?
    C10 C9 C21 . . 109.5(3) ?
    N1 C9 H9 . . 108.8 ?
    C10 C9 H9 . . 108.8 ?
    C21 C9 H9 . . 108.8 ?
    C16 C10 C11 . . 119.8(4) ?
    C16 C10 C9 . . 124.3(3) ?
    C11 C10 C9 . . 116.0(3) ?
    C12 C11 C10 . . 118.0(4) ?
    C12 C11 H11 . . 121.0 ?
    C10 C11 H11 . . 121.0 ?
    C11 C12 C14 . . 122.3(4) ?
    C11 C12 O2 . . 127.7(4) ?
    C14 C12 O2 . . 110.0(4) ?
    O2 C13 O3 . . 108.5(4) ?
    O2 C13 H13A . . 110.0 ?
    O3 C13 H13A . . 110.0 ?
    O2 C13 H13B . . 110.0 ?
    O3 C13 H13B . . 110.0 ?
    H13A C13 H13B . . 108.4 ?
    C15 C14 C12 . . 121.7(4) ?
    C15 C14 O3 . . 128.5(4) ?
    C12 C14 O3 . . 109.8(4) ?
    C14 C15 C16 . . 118.0(4) ?
    C14 C15 H15 . . 121.0 ?
    C16 C15 H15 . . 121.0 ?
    C10 C16 C15 . . 120.2(3) ?
    C10 C16 C17 . . 122.8(3) ?
    C15 C16 C17 . . 116.7(3) ?
    C16 C17 C18 . . 107.8(3) ?
    C16 C17 C22 . . 110.6(3) ?
    C18 C17 C22 . . 113.2(3) ?
    C16 C17 H17 . . 108.4 ?
    C18 C17 H17 . . 108.4 ?
    C22 C17 H17 . . 108.4 ?
    C19 C18 C21 . . 102.4(3) ?
    C19 C18 C17 . . 119.5(4) ?
    C21 C18 C17 . . 113.8(3) ?
    C19 C18 H18 . . 106.8 ?
    C21 C18 H18 . . 106.8 ?
    C17 C18 H18 . . 106.8 ?
    O5 C19 O4 . . 121.5(4) ?
    O5 C19 C18 . . 130.5(5) ?
    O4 C19 C18 . . 108.0(4) ?
    O4 C20 C21 . . 102.9(3) ?
    O4 C20 H20A . . 111.2 ?
    C21 C20 H20A . . 111.2 ?
    O4 C20 H20B . . 111.2 ?
    C21 C20 H20B . . 111.2 ?
    H20A C20 H20B . . 109.1 ?
    C18 C21 C9 . . 110.7(3) ?
    C18 C21 C20 . . 101.3(3) ?
    C9 C21 C20 . . 119.4(3) ?
    C18 C21 H21 . . 108.3 ?
    C9 C21 H21 . . 108.3 ?
    C20 C21 H21 . . 108.3 ?
    C27 C22 C23 . . 119.5(4) ?
    C27 C22 C17 . . 119.8(4) ?
    C23 C22 C17 . . 120.7(4) ?
    C24 C23 C22 . . 120.0(4) ?
    C24 C23 H23 . . 120.0 ?
    C22 C23 H23 . . 120.0 ?
    O6 C24 C23 . . 123.5(4) ?
    O6 C24 C25 . . 115.6(4) ?
    C23 C24 C25 . . 120.9(4) ?
    O7 C25 C26 . . 120.3(4) ?
    O7 C25 C24 . . 120.4(4) ?
    C26 C25 C24 . . 119.1(4) ?
    O8 C26 C25 . . 115.9(4) ?
    O8 C26 C27 . . 124.4(4) ?
    C25 C26 C27 . . 119.7(4) ?
    C22 C27 C26 . . 120.8(4) ?
    C22 C27 H27 . . 119.6 ?
    C26 C27 H27 . . 119.6 ?
    O6 C28 H28A . . 109.5 ?
    O6 C28 H28B . . 109.5 ?
    H28A C28 H28B . . 109.5 ?
    O6 C28 H28C . . 109.5 ?
    H28A C28 H28C . . 109.5 ?
    H28B C28 H28C . . 109.5 ?
    O7 C29 H29A . . 109.5 ?
    O7 C29 H29B . . 109.5 ?
    H29A C29 H29B . . 109.5 ?
    O7 C29 H29C . . 109.5 ?
    H29A C29 H29C . . 109.5 ?
    H29B C29 H29C . . 109.5 ?
    O8 C30 H30A . . 109.5 ?
    O8 C30 H30B . . 109.5 ?
    H30A C30 H30B . . 109.5 ?
    O8 C30 H30C . . 109.5 ?
    H30A C30 H30C . . 109.5 ?
    H30B C30 H30C . . 109.5 ?
loop_
    _geom_torsion_atom_site_label_1
    _geom_torsion_atom_site_label_2
    _geom_torsion_atom_site_label_3
    _geom_torsion_atom_site_label_4
    _geom_torsion_site_symmetry_1
    _geom_torsion_site_symmetry_2
    _geom_torsion_site_symmetry_3
    _geom_torsion_site_symmetry_4
    _geom_torsion
    _geom_torsion_publ_flag
    C1 O1 C2 C7 . . . . 176.6(4) ?
    C1 O1 C2 C3 . . . . -3.6(7) ?
    O1 C2 C3 C4 . . . . -179.4(5) ?
    C7 C2 C3 C4 . . . . 0.5(7) ?
    C2 C3 C4 C5 . . . . -1.1(9) ?
    C3 C4 C5 C6 . . . . 1.1(9) ?
    C4 C5 C6 C7 . . . . -0.6(9) ?
    C5 C6 C7 C2 . . . . 0.0(7) ?
    C5 C6 C7 C8 . . . . -179.9(5) ?
    O1 C2 C7 C6 . . . . 179.9(4) ?
    C3 C2 C7 C6 . . . . 0.0(6) ?
    O1 C2 C7 C8 . . . . -0.2(6) ?
    C3 C2 C7 C8 . . . . 180.0(4) ?
    C9 N1 C8 C7 . . . . 58.7(5) ?
    C6 C7 C8 N1 . . . . -116.0(5) ?
    C2 C7 C8 N1 . . . . 64.0(5) ?
    C8 N1 C9 C10 . . . . -137.2(3) ?
    C8 N1 C9 C21 . . . . 101.5(4) ?
    N1 C9 C10 C16 . . . . -102.6(4) ?
    C21 C9 C10 C16 . . . . 19.2(5) ?
    N1 C9 C10 C11 . . . . 77.3(4) ?
    C21 C9 C10 C11 . . . . -160.8(4) ?
    C16 C10 C11 C12 . . . . -1.3(6) ?
    C9 C10 C11 C12 . . . . 178.8(4) ?
    C10 C11 C12 C14 . . . . 2.3(7) ?
    C10 C11 C12 O2 . . . . -179.0(4) ?
    C13 O2 C12 C11 . . . . 173.7(5) ?
    C13 O2 C12 C14 . . . . -7.5(5) ?
    C12 O2 C13 O3 . . . . 12.4(5) ?
    C14 O3 C13 O2 . . . . -12.6(5) ?
    C11 C12 C14 C15 . . . . -1.4(7) ?
    O2 C12 C14 C15 . . . . 179.6(4) ?
    C11 C12 C14 O3 . . . . 178.6(4) ?
    O2 C12 C14 O3 . . . . -0.4(5) ?
    C13 O3 C14 C15 . . . . -172.0(5) ?
    C13 O3 C14 C12 . . . . 8.0(5) ?
    C12 C14 C15 C16 . . . . -0.5(6) ?
    O3 C14 C15 C16 . . . . 179.5(4) ?
    C11 C10 C16 C15 . . . . -0.6(6) ?
    C9 C10 C16 C15 . . . . 179.4(3) ?
    C11 C10 C16 C17 . . . . 173.6(4) ?
    C9 C10 C16 C17 . . . . -6.4(6) ?
    C14 C15 C16 C10 . . . . 1.5(6) ?
    C14 C15 C16 C17 . . . . -173.1(4) ?
    C10 C16 C17 C18 . . . . 19.9(5) ?
    C15 C16 C17 C18 . . . . -165.7(3) ?
    C10 C16 C17 C22 . . . . -104.3(4) ?
    C15 C16 C17 C22 . . . . 70.0(4) ?
    C16 C17 C18 C19 . . . . -170.2(3) ?
    C22 C17 C18 C19 . . . . -47.5(5) ?
    C16 C17 C18 C21 . . . . -49.0(4) ?
    C22 C17 C18 C21 . . . . 73.7(4) ?
    C20 O4 C19 O5 . . . . -178.7(4) ?
    C20 O4 C19 C18 . . . . 0.3(5) ?
    C21 C18 C19 O5 . . . . -157.9(5) ?
    C17 C18 C19 O5 . . . . -31.2(7) ?
    C21 C18 C19 O4 . . . . 23.3(4) ?
    C17 C18 C19 O4 . . . . 150.0(4) ?
    C19 O4 C20 C21 . . . . -23.6(5) ?
    C19 C18 C21 C9 . . . . -163.7(3) ?
    C17 C18 C21 C9 . . . . 66.0(4) ?
    C19 C18 C21 C20 . . . . -36.0(4) ?
    C17 C18 C21 C20 . . . . -166.4(3) ?
    N1 C9 C21 C18 . . . . 75.7(4) ?
    C10 C9 C21 C18 . . . . -46.3(4) ?
    N1 C9 C21 C20 . . . . -41.3(5) ?
    C10 C9 C21 C20 . . . . -163.2(4) ?
    O4 C20 C21 C18 . . . . 36.5(4) ?
    O4 C20 C21 C9 . . . . 158.2(3) ?
    C16 C17 C22 C27 . . . . -147.0(4) ?
    C18 C17 C22 C27 . . . . 91.9(5) ?
    C16 C17 C22 C23 . . . . 31.8(5) ?
    C18 C17 C22 C23 . . . . -89.4(5) ?
    C27 C22 C23 C24 . . . . -1.9(6) ?
    C17 C22 C23 C24 . . . . 179.3(4) ?
    C28 O6 C24 C23 . . . . 1.8(6) ?
    C28 O6 C24 C25 . . . . -179.2(4) ?
    C22 C23 C24 O6 . . . . 178.5(4) ?
    C22 C23 C24 C25 . . . . -0.5(6) ?
    C29 O7 C25 C26 . . . . -110.3(5) ?
    C29 O7 C25 C24 . . . . 74.8(5) ?
    O6 C24 C25 O7 . . . . -1.7(5) ?
    C23 C24 C25 O7 . . . . 177.4(4) ?
    O6 C24 C25 C26 . . . . -176.6(4) ?
    C23 C24 C25 C26 . . . . 2.5(6) ?
    C30 O8 C26 C25 . . . . 173.3(4) ?
    C30 O8 C26 C27 . . . . -6.8(6) ?
    O7 C25 C26 O8 . . . . 2.9(6) ?
    C24 C25 C26 O8 . . . . 177.8(3) ?
    O7 C25 C26 C27 . . . . -177.0(4) ?
    C24 C25 C26 C27 . . . . -2.1(6) ?
    C23 C22 C27 C26 . . . . 2.3(6) ?
    C17 C22 C27 C26 . . . . -178.9(4) ?
    O8 C26 C27 C22 . . . . 179.8(4) ?
    C25 C26 C27 C22 . . . . -0.3(6) ?
loop_
    _geom_hbond_atom_site_label_D
    _geom_hbond_atom_site_label_H
    _geom_hbond_atom_site_label_A
    _geom_hbond_site_symmetry_A
    _geom_hbond_distance_DH
    _geom_hbond_distance_HA
    _geom_hbond_distance_DA
    _geom_hbond_angle_DHA
    N1 H1 O1 . 0.907(10) 2.28(3) 2.947(5) 130(3)
    C3 H3 O4 2_754 0.93 2.50 3.321(6) 147.4
data_global
_journal_date_recd_electronic     2012-05-28
_journal_date_accepted     2012-06-06
_journal_name_full     'Acta Crystallographica, Section E'
_journal_year     2012
_journal_volume     68
_journal_issue      7
_journal_page_first     o2045
_journal_page_last     o2045
_journal_paper_category     QO
_journal_paper_doi     10.1107/S160053681202572X
_journal_coeditor_code     RZ2767
_publ_contact_author_name     'Hong Chen'
_publ_contact_author_address
;
Room of Pharmacognosy,
Medical College of Chinese People's Armed Police Forces,
Tianjin 300162,
People's Republic of China
;
_publ_contact_author_email     'tjch2010@yahoo.cn'
_publ_contact_author_fax     '+86-22-60578542'
_publ_contact_author_phone     '+86-22-60578542'
_publ_section_title
;\
9-[(2-Methoxybenzyl)amino]-5-(3,4,5-trimethoxyphenyl)-5,5a,8a,9-\
tetrahydrofuro[3',4':6,7]naphtho[2,3-<i>d</i>][1,3]dioxol-6(8<i>H</i>)-one
;
loop_
    _publ_author_name
    _publ_author_footnote
    _publ_author_address
    'Shaoyu Shi' .
;
School of Pharmaceutical Sciences,
Tianjin Medical University,
Tianjin 300071,
People's Republic of China
Room of Pharmacognosy,
Medical College of Chinese People's Armed Police Forces,
Tianjin 300162,
People's Republic of China
;
    'Danli Tian' .
;
School of Pharmaceutical Sciences,
Tianjin Medical University,
Tianjin 300071,
People's Republic of China
;
    'Gang Luo' .
;
Room of Pharmacognosy,
Medical College of Chinese People's Armed Police Forces,
Tianjin 300162,
People's Republic of China
;
    'Ting Ai' .
;
School of Pharmaceutical Sciences,
Tianjin Medical University,
Tianjin 300071,
People's Republic of China
Room of Pharmacognosy,
Medical College of Chinese People's Armed Police Forces,
Tianjin 300162,
People's Republic of China
;
    'Hong Chen' .
;
Room of Pharmacognosy,
Medical College of Chinese People's Armed Police Forces,
Tianjin 300162,
People's Republic of China
;
