# Supplementary material for: 9-[(2-Meth­oxy­benz­yl)amino]-5-(3,4,5-trimeth­oxy­phen­yl)-5,5a,8a,9-tetra­hydro­furo[3′,4′:6,7]naphtho­[2,3-d][1,3]dioxol-6(8H)-one
Source: Acta Crystallogr Sect E Struct Rep Online. 2012 Jun 13;68(Pt 7):o2045. doi: 10.1107/S160053681202572X (PMC3393313; doi:10.1107/S160053681202572X)
Supplement: Supplementary file 2 [file e-68-o2045-Isup2.hkl]

# 
# h,k,l, Fc-squared, Fo-squared, sigma(Fo-squared) and status flag 
# 
data_I
_shelx_title ' shelxl in P2(1)2(1)2(1)' 
_shelx_refln_list_code          4 
_shelx_F_calc_maximum      199.32 
_exptl_crystal_F_000      1128.00 
_reflns_d_resolution_high  0.8406 
 
loop_ 
 _symmetry_equiv_pos_as_xyz 
 'x, y, z' 
 '-x+1/2, -y, z+1/2' 
 '-x, y+1/2, -z+1/2' 
 'x+1/2, -y+1/2, -z' 
 
_cell_length_a     9.6203 
_cell_length_b    12.8696 
_cell_length_c    21.2268 
_cell_angle_alpha  90.000 
_cell_angle_beta   90.000 
_cell_angle_gamma  90.000 
 
_shelx_F_squared_multiplier     1.000 
 
loop_ 
 _refln_index_h 
 _refln_index_k 
 _refln_index_l 
 _refln_F_squared_calc 
 _refln_F_squared_meas 
 _refln_F_squared_sigma 
 _refln_observed_status 
   2   0   0       81.49       94.17      9.26 o 
   4   0   0     7929.24     8011.05    388.07 o 
   6   0   0      314.36      397.59     44.38 o 
   8   0   0      366.89      394.88    100.53 o 
  10   0   0      129.98      103.84    129.31 o 
   1   1   0      354.10      332.64     12.47 o 
   2   1   0      427.40      370.40     10.78 o 
   3   1   0     4803.83     4558.05     75.41 o 
   4   1   0      167.99      153.32      8.94 o 
   5   1   0       97.96      114.80     14.38 o 
   6   1   0      334.79      315.34     28.51 o 
   7   1   0       63.16       48.22     42.33 o 
   8   1   0      178.87      225.76     68.49 o 
   9   1   0      654.70      734.75     59.80 o 
  10   1   0       20.15       33.49     24.22 o 
  11   1   0      388.79      497.46     53.53 o 
   1   2   0    26936.63    32173.34    920.63 o 
   2   2   0     1593.22     1511.22     55.59 o 
   3   2   0      386.92      371.10     22.81 o 
   4   2   0       32.13       26.08      8.38 o 
   5   2   0     1610.08     1501.95     66.29 o 
   6   2   0     1888.06     1979.37    130.53 o 
   7   2   0        3.50        8.99     11.26 o 
   8   2   0       61.97       69.56     50.22 o 
   9   2   0       49.64       34.34     29.72 o 
  10   2   0      379.90      506.72     70.08 o 
  11   2   0       24.82       25.82     26.16 o 
   1   3   0      383.51      371.66     10.79 o 
   2   3   0     2763.32     2584.49     46.58 o 
   3   3   0      383.22      387.27     20.96 o 
   4   3   0      240.82      242.15     14.20 o 
   5   3   0      424.87      427.51     16.50 o 
   6   3   0      677.84      740.91     67.13 o 
   7   3   0       98.95      128.04     27.08 o 
   8   3   0      593.64      665.43     71.00 o 
   9   3   0       22.88       30.68     23.32 o 
  10   3   0       54.63       47.32     47.94 o 
  11   3   0      128.93       92.85     63.65 o 
   0   4   0     3353.82     3058.56     83.74 o 
   1   4   0      608.35      561.61     15.61 o 
   2   4   0      949.46      971.14     22.54 o 
   3   4   0      568.20      552.71     18.99 o 
   4   4   0        9.55        8.02      6.41 o 
   5   4   0      258.99      270.20     16.82 o 
   6   4   0      603.23      682.51     48.10 o 
   7   4   0      168.59      175.53     30.16 o 
   8   4   0       67.33       58.68     38.94 o 
   9   4   0      112.98      118.21     59.53 o 
  10   4   0       50.81       37.54     36.17 o 
  11   4   0       14.28       12.37     50.85 o 
   1   5   0       24.84       15.47      7.23 o 
   2   5   0       12.62       15.07      7.07 o 
   3   5   0       13.70       12.02      8.25 o 
   4   5   0      107.88      104.45     17.30 o 
   5   5   0        4.98        6.43      5.07 o 
   6   5   0       18.05       10.79      9.12 o 
   7   5   0       60.55       64.21     10.25 o 
   8   5   0       14.73       16.79     16.68 o 
   9   5   0      147.05      159.83     39.34 o 
  10   5   0       31.36       32.92     24.66 o 
   0   6   0     1139.75     1181.97     61.73 o 
   1   6   0      382.48      351.19     19.13 o 
   2   6   0     2047.87     2211.61     95.14 o 
   3   6   0       84.08       71.59     17.77 o 
   4   6   0       34.42       47.92     12.49 o 
   5   6   0       77.00       91.59     14.54 o 
   6   6   0       13.10       11.66      7.82 o 
   7   6   0      224.26      222.10     25.39 o 
   8   6   0       21.25       22.34     15.06 o 
   9   6   0       45.19       55.34     34.38 o 
  10   6   0       34.03       30.10     34.51 o 
   1   7   0      308.94      364.28     40.17 o 
   2   7   0        9.17        2.69      7.48 o 
   3   7   0        1.34        1.05      4.94 o 
   4   7   0       66.59       64.29     24.42 o 
   5   7   0        0.06        2.82      9.53 o 
   6   7   0       25.67       28.22     11.46 o 
   7   7   0      299.68      307.38     27.57 o 
   8   7   0        7.66       13.71     15.03 o 
   9   7   0        1.81       -1.22     13.33 o 
  10   7   0       18.48       19.36     29.80 o 
   0   8   0      183.30      193.77     27.54 o 
   1   8   0        6.64        5.42     14.02 o 
   2   8   0      222.24      242.08     20.22 o 
   3   8   0      247.22      228.69     17.69 o 
   4   8   0        4.58        1.11      9.71 o 
   5   8   0        1.44        5.32      7.64 o 
   6   8   0      136.58      123.90     17.42 o 
   7   8   0        3.55       -1.70     15.95 o 
   8   8   0       25.68       33.90     14.80 o 
   9   8   0       24.02        5.39     36.44 o 
   1   9   0       24.21       26.45     15.30 o 
   2   9   0      203.73      195.28     61.22 o 
   3   9   0      913.73      984.69     78.30 o 
   4   9   0       40.64       42.37     22.11 o 
   5   9   0        0.52        2.02     10.96 o 
   6   9   0        3.43        6.79     10.20 o 
   7   9   0       24.07       26.34     20.36 o 
   8   9   0        0.20       12.12     24.38 o 
   9   9   0       16.70       25.48     29.97 o 
   0  10   0        8.82        8.14     18.61 o 
   1  10   0      626.37      669.46     49.14 o 
   2  10   0      272.34      278.02     29.59 o 
   3  10   0      182.07      182.39     36.80 o 
   4  10   0      337.72      330.19     50.89 o 
   5  10   0       68.71       59.30     28.24 o 
   6  10   0       48.52       39.12     22.04 o 
   7  10   0        1.56        2.93     14.96 o 
   8  10   0      236.62      227.86    133.69 o 
   1  11   0        5.54       10.34     16.36 o 
   2  11   0        1.54        2.20     13.40 o 
   3  11   0       92.37       84.87     27.85 o 
   4  11   0       36.22       32.00     18.73 o 
   5  11   0       12.01       13.22      8.84 o 
   6  11   0      156.46      178.50     32.09 o 
   7  11   0       25.40       33.23     32.48 o 
   0  12   0      317.07      305.15     55.86 o 
   1  12   0        0.42        9.40     10.05 o 
   2  12   0       18.36       14.82     11.96 o 
   3  12   0      167.44      151.73     43.72 o 
   4  12   0        5.94        6.61      7.25 o 
   5  12   0       36.82       33.00     20.82 o 
   6  12   0       42.96       32.69     19.14 o 
   7  12   0        0.75        8.14     42.15 o 
   1  13   0        7.89       10.69     13.33 o 
   2  13   0      118.08      104.20     45.24 o 
   3  13   0       38.86       26.51     14.12 o 
   4  13   0      154.55      151.02     32.12 o 
   5  13   0       37.16       52.77     45.06 o 
   6  13   0       21.12       21.16     30.48 o 
   0  14   0       30.86       37.05     27.44 o 
   1  14   0       38.68       21.81     20.86 o 
   2  14   0       48.69       37.45     26.20 o 
   3  14   0       19.78       27.14     19.27 o 
   4  14   0       11.73        2.84     14.11 o 
   1  15   0        3.65       10.94     14.30 o 
   2  15   0       23.01       13.02     16.39 o 
   2   0   1       59.12       56.84     13.12 o 
   3   0   1    22224.64    22695.78    357.42 o 
   4   0   1     1003.73      955.41     31.42 o 
   5   0   1        1.08        1.80      7.41 o 
   6   0   1       49.10       52.81     28.99 o 
   7   0   1       17.77       42.81     26.59 o 
   8   0   1      844.26     1029.84    134.01 o 
   9   0   1      142.83      115.62    101.29 o 
  10   0   1      168.35      180.54    210.30 o 
  11   0   1        4.59        6.70     21.81 o 
   1   1   1      617.48      568.93     10.13 o 
   2   1   1    10502.60    10285.35    128.69 o 
   3   1   1     3309.66     3063.51     39.15 o 
   4   1   1     1444.26     1488.87     34.12 o 
   5   1   1       77.34       69.99     12.42 o 
   6   1   1      621.39      631.22     32.11 o 
   7   1   1      189.89      201.50     19.81 o 
   8   1   1     1006.51      774.82    238.95 o 
   9   1   1      368.28      405.05     37.82 o 
  10   1   1      112.87      112.90     60.74 o 
  11   1   1        7.03       13.55     18.77 o 
   0   2   1     1368.89     1268.67     25.00 o 
   1   2   1     2520.29     2490.08     30.83 o 
   2   2   1     9799.85     9442.76    114.71 o 
   3   2   1      842.87      797.18     13.91 o 
   4   2   1     2140.35     2187.12     51.43 o 
   5   2   1      323.28      324.72     17.35 o 
   6   2   1      876.85      972.26     41.17 o 
   7   2   1       26.99       19.79     11.90 o 
   8   2   1      150.86      145.12     60.44 o 
   9   2   1       95.79       75.25     36.18 o 
  10   2   1       40.97       46.79     27.39 o 
  11   2   1        0.86        7.78     13.78 o 
   1   3   1     4648.16     4214.50     52.95 o 
   2   3   1     2488.93     2380.63     30.65 o 
   3   3   1     1969.24     1678.87     94.31 o 
   4   3   1       13.54       21.24      7.64 o 
   5   3   1     1811.99     2064.15     67.56 o 
   6   3   1       17.23       23.86      9.73 o 
   7   3   1       50.37       38.33     16.58 o 
   8   3   1     1431.72     1538.74     60.23 o 
   9   3   1      387.21      406.23     38.13 o 
  10   3   1       49.84       48.44     33.57 o 
  11   3   1       22.83       33.74     22.11 o 
   0   4   1     5135.11     4959.53     91.17 o 
   1   4   1     4521.74     4100.72     52.50 o 
   2   4   1     1417.77     1419.85     20.66 o 
   3   4   1      914.36      945.47     26.98 o 
   4   4   1      384.91      369.47     18.20 o 
   5   4   1      160.71      171.99      6.93 o 
   6   4   1      327.10      341.31     18.40 o 
   7   4   1      121.77      122.96     11.23 o 
   8   4   1       34.27       38.79     21.42 o 
   9   4   1       97.00       94.42     40.12 o 
  10   4   1       90.11       89.27     42.35 o 
  11   4   1       40.15       26.66     24.81 o 
   0   5   1      102.47       85.63     11.94 o 
   1   5   1     2379.92     2362.33     54.98 o 
   2   5   1     1100.24     1174.73     29.82 o 
   3   5   1      489.24      522.23     20.28 o 
   4   5   1      367.11      339.93     18.79 o 
   5   5   1       89.77      103.51      8.08 o 
   6   5   1      183.04      197.12     13.21 o 
   7   5   1       94.44       93.23      9.40 o 
   8   5   1      129.34       99.34     31.89 o 
   9   5   1      221.86      231.82     21.82 o 
  10   5   1       62.06       62.31     24.55 o 
   0   6   1      967.91      977.39     36.56 o 
   1   6   1      995.24     1007.51     29.28 o 
   2   6   1     3480.19     3649.97    108.35 o 
   3   6   1      612.83      619.12     22.68 o 
   4   6   1      226.16      206.97     10.94 o 
   5   6   1      105.35      109.98      8.67 o 
   6   6   1       41.16       35.38     11.52 o 
   7   6   1       12.00       11.32      7.64 o 
   8   6   1       54.79       46.42     17.02 o 
   9   6   1       74.80       53.07     21.09 o 
  10   6   1       31.78       30.98     16.38 o 
   0   7   1      435.16      466.80     35.27 o 
   1   7   1      580.75      606.13     25.20 o 
   2   7   1     1821.81     1979.51     74.30 o 
   3   7   1       17.11       13.49      5.34 o 
   4   7   1      363.32      386.01     21.65 o 
   5   7   1      170.71      177.80     16.62 o 
   6   7   1      104.68       99.15     15.46 o 
   7   7   1      145.23      144.05     18.73 o 
   8   7   1       46.11       38.92     17.06 o 
   9   7   1        9.17        9.41     11.35 o 
  10   7   1       12.03       13.13     18.46 o 
   0   8   1      580.98      630.74     54.05 o 
   1   8   1       75.03       72.87     22.68 o 
   2   8   1       14.28       30.04     12.64 o 
   3   8   1      383.03      414.63     27.07 o 
   4   8   1      109.76      111.38     12.43 o 
   5   8   1      195.83      211.65     17.53 o 
   6   8   1      128.44      125.39     16.34 o 
   7   8   1      124.71      134.26     20.84 o 
   8   8   1       16.46       13.91      9.89 o 
   9   8   1        3.63        1.44     10.87 o 
   0   9   1       25.88       30.17     23.04 o 
   1   9   1      151.69      155.55     19.22 o 
   2   9   1     1224.83     1284.69     69.84 o 
   3   9   1       64.00       73.57     21.49 o 
   4   9   1      407.12      401.37     24.00 o 
   5   9   1      568.80      587.31     32.41 o 
   6   9   1        0.88        3.50      6.31 o 
   7   9   1      117.79      127.68     30.59 o 
   8   9   1       47.91       34.34     20.40 o 
   9   9   1       40.00       46.60     34.73 o 
   0  10   1      329.73      401.17     47.79 o 
   1  10   1      287.21      321.99     24.28 o 
   2  10   1       28.15       22.86     11.15 o 
   3  10   1       72.98       62.41     21.01 o 
   4  10   1      736.52      746.19     34.76 o 
   5  10   1       58.01       56.68     16.02 o 
   6  10   1       20.07       15.32     10.53 o 
   7  10   1      292.35      309.25     25.92 o 
   8  10   1        4.63        3.02     21.06 o 
   0  11   1       55.51       49.55     27.00 o 
   1  11   1       56.92       63.13     19.69 o 
   2  11   1      124.55      128.52     25.07 o 
   3  11   1       73.85       62.22     15.75 o 
   4  11   1      259.64      247.61     18.27 o 
   5  11   1       25.54       22.79      9.66 o 
   6  11   1       65.02       46.83     21.80 o 
   7  11   1       22.76       27.03     27.53 o 
   0  12   1       13.08       12.87     12.93 o 
   1  12   1       23.80       24.87     13.92 o 
   2  12   1       63.09       59.97     18.96 o 
   3  12   1       31.46       24.10      9.97 o 
   4  12   1        7.69       11.20      6.77 o 
   5  12   1      155.34      155.45     23.88 o 
   6  12   1       17.70       19.17     13.71 o 
   7  12   1        8.86       18.93     27.42 o 
   0  13   1        2.90        4.65     13.41 o 
   1  13   1      134.02      116.97     34.54 o 
   2  13   1        5.97       10.61      7.62 o 
   3  13   1        1.17        2.08     10.00 o 
   4  13   1       83.10       61.91     23.15 o 
   5  13   1        2.15        6.73     11.99 o 
   6  13   1       20.86       20.92     21.25 o 
   0  14   1       23.18       29.12     17.44 o 
   1  14   1        3.41        4.41      7.59 o 
   2  14   1       75.44       60.91     19.38 o 
   3  14   1       12.58       15.33      8.96 o 
   4  14   1        5.91        3.22     14.44 o 
   0  15   1       30.00       19.53     16.23 o 
   1  15   1        1.91        0.35      8.92 o 
   2  15   1        1.67        7.44      8.87 o 
   1   0   2     2095.42     1906.46     40.00 o 
   2   0   2     1134.07     1133.65     23.63 o 
   3   0   2      603.07      572.44     15.06 o 
   4   0   2      658.02      619.35     21.33 o 
   5   0   2     4104.98     4378.71     57.90 o 
   6   0   2      328.41      366.25     32.90 o 
   7   0   2       91.39       85.50     44.67 o 
   8   0   2      285.72      168.41    102.66 o 
   9   0   2        0.09        2.75     19.34 o 
  10   0   2      210.93      194.48     46.69 o 
  11   0   2      245.87      323.41     65.25 o 
   0   1   2      482.98      177.77     67.31 o 
   1   1   2     1378.59     1306.81     19.01 o 
   2   1   2    15347.66    15680.17    201.35 o 
   3   1   2      647.89      647.71     11.22 o 
   4   1   2      558.32      537.76     12.50 o 
   5   1   2      687.92      725.62     24.87 o 
   6   1   2      949.45      978.98     40.65 o 
   7   1   2       14.45        7.90      7.89 o 
   8   1   2       92.69       89.62     40.33 o 
   9   1   2       72.96       76.88     35.82 o 
  10   1   2       56.56       29.47     24.02 o 
  11   1   2       99.38       94.13     59.14 o 
   0   2   2      604.29      610.01     12.46 o 
   1   2   2    10028.43     9931.72    120.09 o 
   2   2   2     3184.40     2885.01     37.74 o 
   3   2   2     2338.39     2235.60     30.48 o 
   4   2   2     1265.66     1280.57     33.37 o 
   5   2   2     1288.69     1398.79     49.55 o 
   6   2   2      194.83      209.56     12.15 o 
   7   2   2      460.20      509.34     33.31 o 
   8   2   2      113.45      103.72     49.42 o 
   9   2   2       69.17       72.64     32.23 o 
  10   2   2      175.41      172.43     39.13 o 
  11   2   2        2.09       17.39     26.66 o 
   0   3   2     5322.12     4991.20     85.48 o 
   1   3   2     8474.95     7823.41     93.04 o 
   2   3   2     4296.99     3719.78    114.53 o 
   3   3   2     2024.18     2115.59     49.12 o 
   4   3   2      582.48      626.93     20.60 o 
   5   3   2      114.42      131.88     13.17 o 
   6   3   2       90.99       89.42      8.74 o 
   7   3   2       83.62       77.66     11.18 o 
   8   3   2      209.18      209.61     59.70 o 
   9   3   2        4.11        5.56     14.62 o 
  10   3   2      154.81      111.01     60.96 o 
  11   3   2        0.09        4.28     21.42 o 
   0   4   2      548.74      504.12     14.34 o 
   1   4   2      647.69      636.27     11.82 o 
   2   4   2     4023.94     4015.20     59.86 o 
   3   4   2        1.64        1.61      2.95 o 
   4   4   2      156.63      170.61     11.75 o 
   5   4   2      115.86      124.33      8.64 o 
   6   4   2      285.30      272.89     13.56 o 
   7   4   2      111.35       89.45     14.16 o 
   8   4   2       88.23       74.09     23.55 o 
   9   4   2        6.89       10.43     12.88 o 
  10   4   2       12.38        9.11     16.60 o 
  11   4   2      146.63      113.33     68.56 o 
   0   5   2      399.04      395.49     15.84 o 
   1   5   2     2746.86     2885.38     66.59 o 
   2   5   2     2228.47     2208.99     57.10 o 
   3   5   2      278.91      290.85     16.32 o 
   4   5   2     1085.53     1220.44     42.10 o 
   5   5   2       99.97      101.49      9.37 o 
   6   5   2       91.77       91.79      9.67 o 
   7   5   2      424.12      452.38     28.10 o 
   8   5   2       20.25       21.67     11.13 o 
   9   5   2       28.57       20.80     12.17 o 
  10   5   2        8.42       10.36      9.16 o 
   0   6   2     2181.43     2255.07     91.35 o 
   1   6   2      889.62      880.47     25.50 o 
   2   6   2      211.59      208.66     14.89 o 
   3   6   2     1088.68     1187.15     40.05 o 
   4   6   2      358.42      345.81     16.70 o 
   5   6   2      287.80      305.89     18.20 o 
   6   6   2      441.55      478.38     23.90 o 
   7   6   2       90.14       82.33     19.96 o 
   8   6   2      219.50      223.15     19.87 o 
   9   6   2       29.77       35.53     18.44 o 
  10   6   2      207.13      209.43     31.35 o 
   0   7   2       61.11       42.85     20.85 o 
   1   7   2     1619.32     1729.65     62.02 o 
   2   7   2      670.01      725.49     32.42 o 
   3   7   2      729.05      668.09     28.53 o 
   4   7   2      342.23      361.51     21.20 o 
   5   7   2        5.30        5.25      4.59 o 
   6   7   2       78.70       84.90     23.88 o 
   7   7   2      200.90      206.49     17.71 o 
   8   7   2      180.35      227.88     22.30 o 
   9   7   2       13.45       10.28     11.92 o 
  10   7   2       17.66       19.24     19.60 o 
   0   8   2       49.41       33.42     20.23 o 
   1   8   2        1.79        6.11      8.20 o 
   2   8   2       76.41       65.65     17.62 o 
   3   8   2      452.68      470.32     26.12 o 
   4   8   2      104.08      105.00     11.11 o 
   5   8   2       17.33       10.63      5.90 o 
   6   8   2      115.47      105.79     29.40 o 
   7   8   2      191.24      193.66     15.92 o 
   8   8   2       17.89       14.09     11.88 o 
   9   8   2       44.31       35.07     24.58 o 
   0   9   2      866.55      889.18     66.16 o 
   1   9   2      246.13      251.98     18.15 o 
   2   9   2      412.93      435.88     28.85 o 
   3   9   2      207.25      202.73     20.86 o 
   4   9   2      127.05      140.72     26.71 o 
   5   9   2       99.47      103.91     15.68 o 
   6   9   2       64.47       58.59     18.00 o 
   7   9   2       44.78       42.60     18.59 o 
   8   9   2       93.15       67.94     30.59 o 
   9   9   2        8.40        9.37     24.63 o 
   0  10   2      626.37      648.40     51.16 o 
   1  10   2      591.05      627.23     36.52 o 
   2  10   2      125.98      117.41     32.28 o 
   3  10   2      676.10      724.83     38.83 o 
   4  10   2       73.23       51.96     17.88 o 
   5  10   2       29.68       23.88      9.68 o 
   6  10   2       93.94       94.62     20.80 o 
   7  10   2       84.11       75.75     33.70 o 
   8  10   2      103.77       90.27     53.54 o 
   0  11   2      228.28      215.81     42.82 o 
   1  11   2      229.14      252.44     28.78 o 
   2  11   2       29.58       24.65     12.81 o 
   3  11   2       42.81       36.50     13.48 o 
   4  11   2       31.44       22.34     11.88 o 
   5  11   2       56.33       36.20     13.94 o 
   6  11   2       15.53        8.66     11.62 o 
   7  11   2       53.14       46.21     28.69 o 
   0  12   2      811.43      805.73     41.22 o 
   1  12   2       32.87       24.39     11.58 o 
   2  12   2       13.96       15.48      9.91 o 
   3  12   2      111.25       95.40     28.09 o 
   4  12   2       36.05       32.50     13.92 o 
   5  12   2       42.62       42.23     21.99 o 
   6  12   2       35.64       26.46     19.51 o 
   7  12   2       20.23       18.75     16.34 o 
   0  13   2      192.89      154.89     61.47 o 
   1  13   2       62.25       50.24     16.16 o 
   2  13   2       90.55       73.91     22.27 o 
   3  13   2      115.86       87.56     25.94 o 
   4  13   2       39.84       44.15     16.41 o 
   5  13   2        7.07        3.51     13.39 o 
   0  14   2       32.37       20.50     16.66 o 
   1  14   2       34.41       22.52     12.84 o 
   2  14   2       46.34       42.19     17.62 o 
   3  14   2        0.85        6.38      9.35 o 
   4  14   2       17.39       11.61     13.62 o 
   0  15   2        0.48        0.60     13.03 o 
   1  15   2       45.76       38.81     18.24 o 
   2  15   2        5.26        5.29      8.67 o 
   1   0   3     5452.61     5124.23     81.37 o 
   2   0   3    39728.98    45686.60   1872.05 o 
   3   0   3        4.04       12.44      6.79 o 
   4   0   3      753.65      755.45     28.11 o 
   5   0   3      321.26      316.17     23.68 o 
   6   0   3       14.36       16.36     11.79 o 
   7   0   3      292.06      333.06     36.13 o 
   8   0   3       13.60       13.86     26.63 o 
   9   0   3       54.67       52.22     36.15 o 
  10   0   3        1.22        6.61     18.30 o 
  11   0   3       25.99       24.99     25.84 o 
   0   1   3     1332.13     1330.70     23.68 o 
   1   1   3     5309.82     4816.53     57.32 o 
   2   1   3     2519.56     2330.89     29.90 o 
   3   1   3      439.46      443.36      9.37 o 
   4   1   3      376.15      385.02      9.92 o 
   5   1   3       89.83       78.94     13.05 o 
   6   1   3      156.03      157.72     14.03 o 
   7   1   3       49.07       51.35     14.29 o 
   8   1   3      295.32      325.83     40.85 o 
   9   1   3      183.12      206.78     32.89 o 
  10   1   3      164.18      171.78     40.39 o 
  11   1   3        7.82        7.12     14.39 o 
   0   2   3      610.60      603.53     11.93 o 
   1   2   3     3645.83     3210.65     37.04 o 
   2   2   3      111.08      108.67      3.71 o 
   3   2   3     1157.60     1104.32     23.30 o 
   4   2   3      843.35      849.92     23.33 o 
   5   2   3      414.46      429.45     15.68 o 
   6   2   3      539.27      580.05     30.14 o 
   7   2   3      863.78      890.78     60.80 o 
   8   2   3      208.09      247.05     56.37 o 
   9   2   3      211.38      221.65     32.53 o 
  10   2   3        5.11       -0.67     14.22 o 
  11   2   3        5.51        9.69     29.32 o 
   0   3   3     1141.10     1118.74     21.93 o 
   1   3   3      592.90      550.84      9.00 o 
   2   3   3     1091.03      893.27     41.69 o 
   3   3   3        1.44        5.47      3.52 o 
   4   3   3      496.74      506.30     14.91 o 
   5   3   3     1550.47     1670.83     81.79 o 
   6   3   3     1716.82     1901.50     72.92 o 
   7   3   3      283.54      279.84     20.83 o 
   8   3   3       64.90       63.70     28.66 o 
   9   3   3       12.43        8.90     11.46 o 
  10   3   3       79.30       55.57     26.86 o 
  11   3   3        2.77        7.58     12.28 o 
   0   4   3      301.55      285.99      9.53 o 
   1   4   3       87.54       91.74      5.31 o 
   2   4   3     3177.26     3167.48     66.58 o 
   3   4   3     7414.23     7593.92    226.13 o 
   4   4   3      369.13      417.68     12.80 o 
   5   4   3       90.36       96.21      7.70 o 
   6   4   3      224.89      237.73     10.44 o 
   7   4   3      520.82      564.14     27.85 o 
   8   4   3       75.40       62.12     25.22 o 
   9   4   3      288.05      333.89     43.64 o 
  10   4   3        0.98       -0.27     13.99 o 
   0   5   3     1089.46     1069.73     36.48 o 
   1   5   3      533.00      541.59     13.29 o 
   2   5   3     2469.51     2513.25     64.49 o 
   3   5   3     2575.77     2685.11     83.47 o 
   4   5   3      190.35      181.06     14.33 o 
   5   5   3      982.35     1103.28     49.14 o 
   6   5   3      912.86      944.37     47.22 o 
   7   5   3      170.93      155.61     17.91 o 
   8   5   3      136.33      148.52     18.20 o 
   9   5   3       21.05       15.16     12.25 o 
  10   5   3        5.82       10.49     13.76 o 
   0   6   3      264.77      282.06     15.87 o 
   1   6   3     2204.89     2392.85     67.33 o 
   2   6   3     1165.14     1249.98     44.95 o 
   3   6   3     1624.53     1756.77     56.13 o 
   4   6   3      316.19      302.01     15.92 o 
   5   6   3       26.64       26.62      9.35 o 
   6   6   3      107.66       99.63     12.71 o 
   7   6   3      472.29      508.18     30.97 o 
   8   6   3       37.76       22.98     12.32 o 
   9   6   3       25.53       34.24     17.35 o 
  10   6   3        1.75        9.36      9.34 o 
   0   7   3      160.90      157.03     22.08 o 
   1   7   3      706.83      760.77     31.55 o 
   2   7   3     2031.14     2098.49     81.89 o 
   3   7   3      448.78      464.88     22.68 o 
   4   7   3       21.10       24.04      8.46 o 
   5   7   3       31.26       29.43      4.19 o 
   6   7   3      224.87      241.81     20.00 o 
   7   7   3      137.74      126.26     24.07 o 
   8   7   3       36.96       34.57     21.28 o 
   9   7   3       31.31       30.67     13.50 o 
  10   7   3        7.06        8.96     12.39 o 
   0   8   3      142.16      166.18     22.56 o 
   1   8   3      130.46      156.39     23.73 o 
   2   8   3      234.93      245.93     13.44 o 
   3   8   3      149.06      153.96     10.06 o 
   4   8   3      207.20      202.89     15.51 o 
   5   8   3        5.11        4.03      4.61 o 
   6   8   3      452.90      484.60     31.37 o 
   7   8   3      127.05      120.74     18.84 o 
   8   8   3       36.97       25.13     16.44 o 
   9   8   3       18.63       10.82     14.63 o 
   0   9   3      118.34      123.15     64.86 o 
   1   9   3      161.72      163.16     27.79 o 
   2   9   3      109.37      117.09     31.07 o 
   3   9   3      743.53      735.96     45.09 o 
   4   9   3      485.07      476.76     25.96 o 
   5   9   3     1417.48     1570.10     42.63 o 
   6   9   3      358.68      375.81     18.81 o 
   7   9   3      142.19      142.92     55.65 o 
   8   9   3       27.11       13.38     15.75 o 
   9   9   3       26.23       28.38     27.44 o 
   0  10   3       15.01       14.92     13.68 o 
   1  10   3        3.45        8.85      8.35 o 
   2  10   3      120.30      118.98     32.80 o 
   3  10   3      411.30      362.24     25.00 o 
   4  10   3       70.32       54.12     19.34 o 
   5  10   3       88.06       97.20     26.96 o 
   6  10   3      402.57      440.34     31.33 o 
   7  10   3      156.31      151.55     57.92 o 
   8  10   3        4.93        3.95     13.17 o 
   0  11   3        0.01        0.39     12.27 o 
   1  11   3      294.54      310.40     32.24 o 
   2  11   3       41.67       43.45     15.98 o 
   3  11   3      342.33      347.73     24.84 o 
   4  11   3      122.87       93.37     23.33 o 
   5  11   3       49.78       44.87     15.95 o 
   6  11   3        3.33        5.67     12.85 o 
   7  11   3       44.39       35.99     19.89 o 
   0  12   3       54.96       53.10     28.55 o 
   1  12   3       68.97       52.20     16.29 o 
   2  12   3      123.90      114.61     30.47 o 
   3  12   3       39.22       40.15     15.24 o 
   4  12   3       92.88       72.79     25.30 o 
   5  12   3       15.29       16.40     12.54 o 
   6  12   3        1.39        5.27     13.77 o 
   0  13   3      123.04      118.02     51.15 o 
   1  13   3       12.04       17.19     10.88 o 
   2  13   3       14.36       11.30      8.69 o 
   3  13   3       33.55       23.47     12.07 o 
   4  13   3       54.99       39.87     20.89 o 
   5  13   3        1.44        3.54     15.59 o 
   0  14   3        6.01        6.52     10.82 o 
   1  14   3        9.70        7.75      8.03 o 
   2  14   3       37.35       34.06     13.92 o 
   3  14   3        6.77        8.84     10.48 o 
   4  14   3        7.23       12.22     14.60 o 
   0  15   3        1.14        6.91     13.43 o 
   1  15   3       17.49        9.60      9.95 o 
   0   0   4      444.22      421.24     14.94 o 
   1   0   4     1191.05     1065.31     88.01 o 
   2   0   4    24987.95    27458.91    608.59 o 
   3   0   4     3869.45     3592.17     72.99 o 
   4   0   4      243.49      236.27     11.27 o 
   5   0   4     1015.63     1101.11     54.47 o 
   6   0   4     1273.91     1480.27     85.69 o 
   7   0   4       87.76       60.01     23.83 o 
   8   0   4       25.44       62.02     28.06 o 
   9   0   4       56.04       59.78     35.20 o 
  10   0   4      145.20      126.34     84.83 o 
  11   0   4       55.88       58.39     60.08 o 
   0   1   4     7030.83     6963.58    110.53 o 
   1   1   4     8259.93     7831.26     95.87 o 
   2   1   4     2757.13     1976.61    153.80 o 
   3   1   4     1993.48     2057.57     27.99 o 
   4   1   4        7.70        5.74      3.75 o 
   5   1   4     1932.84     2108.93     64.41 o 
   6   1   4      315.20      321.71     20.63 o 
   7   1   4       37.95       31.65     16.26 o 
   8   1   4      781.02      828.94     61.14 o 
   9   1   4      361.52      365.64     34.22 o 
  10   1   4       40.08       41.21     25.39 o 
  11   1   4       88.08       89.37     71.42 o 
   0   2   4      439.77      428.71     10.37 o 
   1   2   4     2813.05     2697.88     32.73 o 
   2   2   4     2744.44     2603.70     35.02 o 
   3   2   4      327.08      264.60     21.30 o 
   4   2   4      350.23      342.82      9.83 o 
   5   2   4      159.33      164.43     11.66 o 
   6   2   4      525.87      549.65     30.81 o 
   7   2   4       79.32       63.32     10.76 o 
   8   2   4       70.35       62.99     38.23 o 
   9   2   4       22.18       19.50     13.45 o 
  10   2   4       24.84       26.91     19.61 o 
  11   2   4       12.98       16.51     21.15 o 
   0   3   4      249.84      248.22      7.86 o 
   1   3   4     2690.82     2617.43     30.59 o 
   2   3   4      220.12      235.92      6.44 o 
   3   3   4     4367.15     4316.86     94.87 o 
   4   3   4      402.69      413.74     12.48 o 
   5   3   4     1815.29     2004.83     81.53 o 
   6   3   4      847.55      849.22     43.92 o 
   7   3   4       97.61       90.53     14.96 o 
   8   3   4      243.67      267.88     33.45 o 
   9   3   4       48.51       52.66     27.81 o 
  10   3   4       21.35        6.44     18.44 o 
  11   3   4       16.82       20.83     26.50 o 
   0   4   4     1503.60     1327.62     26.68 o 
   1   4   4     1040.45     1074.22     15.71 o 
   2   4   4      453.10      480.07     11.23 o 
   3   4   4       28.20       24.15      4.92 o 
   4   4   4      109.29      115.04     10.88 o 
   5   4   4       57.24       60.47      9.51 o 
   6   4   4      495.67      514.07     26.03 o 
   7   4   4       35.67       27.67      9.80 o 
   8   4   4      193.89      208.62     25.48 o 
   9   4   4       12.67       13.61     12.37 o 
  10   4   4       11.70        9.60     11.94 o 
   0   5   4       41.45       49.50     13.24 o 
   1   5   4      605.58      607.49     16.52 o 
   2   5   4      876.45      945.68     26.37 o 
   3   5   4     1513.87     1628.99     54.45 o 
   4   5   4      247.16      274.70     14.43 o 
   5   5   4      100.70      109.18      8.56 o 
   6   5   4      646.00      657.20     33.77 o 
   7   5   4      238.21      243.12     22.25 o 
   8   5   4      104.68      108.49     20.67 o 
   9   5   4       11.97       18.78     15.67 o 
  10   5   4        7.09        7.90     11.89 o 
   0   6   4      403.92      454.11     23.87 o 
   1   6   4      988.82     1081.19     35.40 o 
   2   6   4      541.19      519.48     26.83 o 
   3   6   4      168.56      164.82      7.28 o 
   4   6   4      212.38      198.15     12.16 o 
   5   6   4      318.22      320.63     18.65 o 
   6   6   4      184.92      196.48     13.80 o 
   7   6   4      227.36      244.67     21.23 o 
   8   6   4       17.33       17.21     11.15 o 
   9   6   4       42.67       36.53     18.59 o 
  10   6   4       21.74       22.84     14.65 o 
   0   7   4       97.08       96.94     17.71 o 
   1   7   4      609.42      593.09     26.05 o 
   2   7   4     1619.45     1700.69     65.16 o 
   3   7   4     1404.82     1519.06     64.48 o 
   4   7   4      318.97      333.50     17.88 o 
   5   7   4      346.75      340.38     24.38 o 
   6   7   4      246.59      242.42     22.52 o 
   7   7   4       48.47       38.71     13.07 o 
   8   7   4      219.38      167.48     31.29 o 
   9   7   4       44.57       42.93     23.13 o 
  10   7   4       35.55       25.91     16.99 o 
   0   8   4       53.59       50.36     22.48 o 
   1   8   4      186.70      181.04     13.49 o 
   2   8   4       19.05       15.73      6.91 o 
   3   8   4      583.57      597.16     28.86 o 
   4   8   4      168.58      158.27     13.69 o 
   5   8   4       43.36       41.72      5.94 o 
   6   8   4      193.19      192.02     16.40 o 
   7   8   4       14.46       14.44     10.22 o 
   8   8   4       39.15       46.89     21.59 o 
   9   8   4       31.85       27.40     16.62 o 
   0   9   4       69.34       67.33     24.15 o 
   1   9   4      131.36      133.60     29.78 o 
   2   9   4      632.79      651.11     41.26 o 
   3   9   4      675.73      684.73     32.08 o 
   4   9   4      405.40      396.10     21.10 o 
   5   9   4      130.12      115.40     11.70 o 
   6   9   4       60.77       53.65     19.12 o 
   7   9   4       19.59       17.95      9.91 o 
   8   9   4       33.48       28.14     16.19 o 
   9   9   4       27.30       17.27     17.54 o 
   0  10   4      189.65      191.94     35.62 o 
   1  10   4      192.77      186.36     36.53 o 
   2  10   4     1344.85     1472.73     45.06 o 
   3  10   4        3.16        7.52      8.65 o 
   4  10   4       11.44       13.77      9.90 o 
   5  10   4        1.85       -4.66     11.35 o 
   6  10   4       31.73       26.87     18.25 o 
   7  10   4       66.78       59.13     25.29 o 
   8  10   4       16.44       12.20     15.09 o 
   0  11   4      129.22      152.62     50.02 o 
   1  11   4      238.10      237.43     45.28 o 
   2  11   4      266.61      256.84     27.38 o 
   3  11   4       16.96       14.78      9.21 o 
   4  11   4        6.14        7.20      5.70 o 
   5  11   4       29.94       17.72     10.56 o 
   6  11   4       19.64       16.07     11.53 o 
   7  11   4        8.95        5.36     11.00 o 
   0  12   4      104.74       93.42     37.09 o 
   1  12   4       53.62       42.81     15.41 o 
   2  12   4       47.84       44.31     16.28 o 
   3  12   4      139.34      134.93     21.89 o 
   4  12   4       38.57       29.79     15.52 o 
   5  12   4       86.23       60.64     26.81 o 
   6  12   4       35.09       41.62     19.48 o 
   0  13   4      119.53       91.39     42.56 o 
   1  13   4      106.19       85.18     27.38 o 
   2  13   4       16.19       15.36      9.80 o 
   3  13   4      154.41      123.96     37.69 o 
   4  13   4        6.07       10.71      9.76 o 
   5  13   4        4.92        9.71     15.38 o 
   0  14   4        0.21        1.24     12.50 o 
   1  14   4       27.95       24.44     12.32 o 
   2  14   4       10.44        7.77      8.47 o 
   3  14   4        4.61        8.03      9.80 o 
   4  14   4       12.83       15.65     13.46 o 
   0  15   4       12.35        9.18     16.13 o 
   1  15   4       30.57       26.15     13.35 o 
   1   0   5      506.54      404.78     29.62 o 
   2   0   5       20.47       31.29      9.47 o 
   3   0   5     4574.66     4483.35    147.36 o 
   4   0   5     1265.46     1248.95     45.74 o 
   5   0   5      913.44      861.83     44.96 o 
   6   0   5      154.91      142.03     15.97 o 
   7   0   5        5.30       12.93     10.58 o 
   8   0   5       10.27        9.76      9.98 o 
   9   0   5      408.70      507.94     50.34 o 
  10   0   5       12.63       16.52     28.24 o 
  11   0   5       33.53       20.38     56.33 o 
   0   1   5     1577.19     1145.96    115.08 o 
   1   1   5      736.78      536.79     46.24 o 
   2   1   5     3853.28     3190.13    152.75 o 
   3   1   5     2523.10     2530.39     54.95 o 
   4   1   5      536.59      582.29     15.34 o 
   5   1   5      736.57      780.17     27.66 o 
   6   1   5       36.07       33.86     11.19 o 
   7   1   5      116.76      138.33     26.38 o 
   8   1   5       28.13       32.53     14.86 o 
   9   1   5      106.07      101.03     44.68 o 
  10   1   5       19.64       18.61     13.56 o 
  11   1   5        6.93        3.59     20.18 o 
   0   2   5     6821.86     5790.71    429.03 o 
   1   2   5      213.94      218.44      5.82 o 
   2   2   5      987.09      971.59     16.04 o 
   3   2   5      833.22      859.18     23.02 o 
   4   2   5     1286.59     1324.32     48.31 o 
   5   2   5      801.83      907.16     37.17 o 
   6   2   5       25.92       20.78      6.86 o 
   7   2   5        9.48        9.79      6.14 o 
   8   2   5      147.65      185.78     25.49 o 
   9   2   5        7.03       10.23     10.53 o 
  10   2   5       18.24       17.00     17.56 o 
  11   2   5       16.33       19.71     21.64 o 
   0   3   5      471.30      443.54     10.99 o 
   1   3   5     1850.32     1782.54     21.72 o 
   2   3   5      771.80      588.08     55.59 o 
   3   3   5      386.67      414.99     16.43 o 
   4   3   5      163.65       96.51     29.05 o 
   5   3   5     1234.58     1402.07     58.46 o 
   6   3   5       62.98       42.45     12.00 o 
   7   3   5      215.38      165.06     21.81 o 
   8   3   5       58.95       29.49     21.28 o 
   9   3   5       81.03       73.50     34.72 o 
  10   3   5       26.13       25.00     20.32 o 
   0   4   5       12.25       16.55      6.88 o 
   1   4   5      323.53      292.29      7.94 o 
   2   4   5      880.29      916.03     21.52 o 
   3   4   5      856.54      762.02     24.95 o 
   4   4   5      284.64      311.89     17.37 o 
   5   4   5      571.28      549.30     24.93 o 
   6   4   5      379.35      387.50     25.42 o 
   7   4   5      108.49       92.85     13.63 o 
   8   4   5      319.80      320.81     29.52 o 
   9   4   5       70.21       69.12     28.08 o 
  10   4   5        4.39        6.06     11.60 o 
   0   5   5     1106.30     1097.02     40.41 o 
   1   5   5      159.31      166.59      7.30 o 
   2   5   5       69.81       75.72      7.84 o 
   3   5   5      200.54      119.42     31.09 o 
   4   5   5        4.40        3.36      2.21 o 
   5   5   5      294.17      303.82     18.00 o 
   6   5   5       16.08       15.88      8.41 o 
   7   5   5       68.12       66.94     21.49 o 
   8   5   5      229.22      230.71     21.02 o 
   9   5   5      108.52       94.99     38.13 o 
  10   5   5       36.82       30.13     18.02 o 
   0   6   5      186.61      202.97     17.32 o 
   1   6   5       48.82       54.65     13.38 o 
   2   6   5      325.11      333.87     19.36 o 
   3   6   5      730.62      742.76     30.57 o 
   4   6   5      434.30      439.47     25.90 o 
   5   6   5      194.95      199.55     16.91 o 
   6   6   5      565.79      575.89     28.99 o 
   7   6   5      584.27      612.22     30.77 o 
   8   6   5       20.59       22.54     14.20 o 
   9   6   5       60.80       47.18     21.87 o 
  10   6   5        2.03        7.68     13.21 o 
   0   7   5        0.29        6.36      7.67 o 
   1   7   5      818.70      795.86     31.39 o 
   2   7   5      381.26      388.19     17.54 o 
   3   7   5      747.38      791.28     37.28 o 
   4   7   5       43.43       44.79     10.19 o 
   5   7   5       19.34       13.28      7.35 o 
   6   7   5       74.01       79.07     17.98 o 
   7   7   5       83.15       58.19     22.92 o 
   8   7   5       46.35       38.37     23.02 o 
   9   7   5        5.11       10.18     15.57 o 
   0   8   5       96.93       92.13     37.11 o 
   1   8   5       27.59       26.49      7.95 o 
   2   8   5       47.13       59.85     15.13 o 
   3   8   5      485.40      492.07     26.82 o 
   4   8   5      245.70      261.03     16.06 o 
   5   8   5      548.93      560.66     33.29 o 
   6   8   5      574.23      596.21     33.87 o 
   7   8   5      326.25      355.59     30.37 o 
   8   8   5        7.86       17.70     14.29 o 
   9   8   5       92.97       88.51     44.38 o 
   0   9   5      152.45      156.87     41.82 o 
   1   9   5       49.05       39.21     14.11 o 
   2   9   5      215.17      221.89     19.16 o 
   3   9   5       88.38       90.35     18.30 o 
   4   9   5      624.86      687.95     34.00 o 
   5   9   5       41.14       35.32     15.91 o 
   6   9   5      205.48      187.31     68.30 o 
   7   9   5       84.72       76.82     28.25 o 
   8   9   5       45.35       36.53     25.10 o 
   0  10   5       24.85       23.13     18.29 o 
   1  10   5     1339.42     1468.42     46.96 o 
   2  10   5      326.93      335.74     30.20 o 
   3  10   5      382.75      385.14     28.05 o 
   4  10   5      134.40      119.72     15.28 o 
   5  10   5       47.50       46.81     16.79 o 
   6  10   5      438.43      468.50     29.98 o 
   7  10   5       18.32       13.11     11.03 o 
   8  10   5        6.71        2.25     12.15 o 
   0  11   5        8.69        5.97     12.10 o 
   1  11   5       40.13       46.75     14.37 o 
   2  11   5       82.87       72.19     22.38 o 
   3  11   5      183.78      179.94     23.56 o 
   4  11   5       86.79       79.62     23.53 o 
   5  11   5        4.67       12.71     11.27 o 
   6  11   5       84.64       57.50     19.85 o 
   7  11   5        1.22        8.35     12.09 o 
   0  12   5      220.89      190.00     72.74 o 
   1  12   5       83.67       66.44     20.72 o 
   2  12   5       64.89       52.20     19.55 o 
   3  12   5      123.86      113.33     30.20 o 
   4  12   5      184.52      184.28     25.42 o 
   5  12   5      106.03       83.49     35.22 o 
   6  12   5        4.57        1.41     15.51 o 
   0  13   5        0.94        9.64     13.42 o 
   1  13   5        6.32        6.58     10.46 o 
   2  13   5        7.82        8.85      8.24 o 
   3  13   5        7.32       11.42      7.42 o 
   4  13   5        5.56        5.70      9.78 o 
   5  13   5        3.44        7.19     12.07 o 
   0  14   5        4.60       12.72     12.65 o 
   1  14   5       40.93       35.79     18.61 o 
   2  14   5       10.80       14.91     12.23 o 
   3  14   5       10.60        8.65      9.46 o 
   4  14   5       11.17       16.83     12.15 o 
   0  15   5       46.76       41.89     31.59 o 
   0   0   6      674.31      598.11    133.27 o 
   1   0   6     3672.24     3694.94     84.52 o 
   2   0   6      594.00      567.33     13.58 o 
   3   0   6     1003.15      813.44     90.77 o 
   4   0   6     2080.05     2334.82     99.08 o 
   5   0   6     2100.19     2404.97     39.38 o 
   6   0   6     1052.50     1162.01     67.67 o 
   7   0   6        8.97        7.07      9.03 o 
   8   0   6       61.25       68.96     39.16 o 
   9   0   6      717.75      805.10     50.21 o 
  10   0   6       20.71       20.95     19.07 o 
  11   0   6        4.81       -4.82     28.14 o 
   0   1   6     2040.27     2086.17     36.87 o 
   1   1   6     1244.77     1084.45     50.74 o 
   2   1   6     4459.26     4276.87     51.64 o 
   3   1   6     2125.71     2214.59     49.02 o 
   4   1   6     1152.47     1295.52     42.53 o 
   5   1   6      204.85      205.68      8.51 o 
   6   1   6       47.25       45.53     12.95 o 
   7   1   6      484.96      517.51     30.13 o 
   8   1   6      168.26      183.22     22.97 o 
   9   1   6      130.03      128.48     54.98 o 
  10   1   6       23.92       21.35     20.23 o 
  11   1   6        5.37        0.15     19.28 o 
   0   2   6     6389.96     6053.29     99.15 o 
   1   2   6     2879.20     2731.74     31.75 o 
   2   2   6      660.96      680.86     16.51 o 
   3   2   6      417.36      398.76     11.22 o 
   4   2   6     2995.85     3041.14     93.38 o 
   5   2   6       82.19       81.43      5.63 o 
   6   2   6      305.90      318.71     17.88 o 
   7   2   6       88.18       94.49      8.85 o 
   8   2   6       47.61       50.96     17.71 o 
   9   2   6      333.14      409.63     37.95 o 
  10   2   6       17.27        9.23     15.03 o 
  11   2   6        4.87       13.36     13.11 o 
   0   3   6      477.13      482.63     12.80 o 
   1   3   6     1065.02     1051.14     14.60 o 
   2   3   6     2118.82     1238.19    203.46 o 
   3   3   6      228.45      234.26     11.35 o 
   4   3   6      149.90      157.00     14.62 o 
   5   3   6       88.78       58.86     17.34 o 
   6   3   6      137.11      138.89     11.86 o 
   7   3   6      348.41      354.51     22.24 o 
   8   3   6       72.26       74.22     29.10 o 
   9   3   6       68.23       74.59     38.92 o 
  10   3   6        1.66        8.67     19.99 o 
   0   4   6     4730.02     4850.51    130.38 o 
   1   4   6     2172.95     2276.16     45.51 o 
   2   4   6      441.98      456.83     14.31 o 
   3   4   6      123.50      139.69     18.35 o 
   4   4   6      244.33      262.33     21.08 o 
   5   4   6       59.58       45.25     10.90 o 
   6   4   6      131.32      127.23     11.02 o 
   7   4   6       12.16       10.18      6.99 o 
   8   4   6        5.92       10.50      7.69 o 
   9   4   6        2.99        7.83      9.24 o 
  10   4   6        4.76       15.26     10.69 o 
   0   5   6      797.83      861.06     33.76 o 
   1   5   6     1670.47     1706.92     44.58 o 
   2   5   6      127.72      130.17     10.41 o 
   3   5   6      239.99      165.45     50.75 o 
   4   5   6       60.35       51.77      4.06 o 
   5   5   6       64.33       63.46      4.11 o 
   6   5   6      177.29       87.08     30.39 o 
   7   5   6       15.48       16.64     10.01 o 
   8   5   6       99.70       92.51     27.53 o 
   9   5   6       70.13       74.50     31.63 o 
  10   5   6       12.60       13.65     14.84 o 
   0   6   6      386.75      427.11     21.62 o 
   1   6   6      684.35      738.07     25.36 o 
   2   6   6     1305.29     1425.85     46.80 o 
   3   6   6       74.58       78.94      5.73 o 
   4   6   6      372.85      376.71     20.78 o 
   5   6   6        8.18        6.67      3.68 o 
   6   6   6      203.70      187.12     16.01 o 
   7   6   6        6.41        2.08      7.52 o 
   8   6   6       19.96       17.55     12.90 o 
   9   6   6       17.09       15.73     13.58 o 
  10   6   6       25.73       24.62     15.97 o 
   0   7   6      148.63      172.18     19.82 o 
   1   7   6      195.64      191.59     10.42 o 
   2   7   6       17.62       12.11      5.99 o 
   3   7   6      365.39      365.23     19.33 o 
   4   7   6       63.28       49.12      6.21 o 
   5   7   6      388.52      381.21     21.41 o 
   6   7   6       51.17       36.80     15.71 o 
   7   7   6       26.07       19.13     13.76 o 
   8   7   6       71.18       44.72     20.32 o 
   9   7   6       54.11       47.57     29.95 o 
   0   8   6      173.67      165.76     24.69 o 
   1   8   6      124.93      118.38     12.56 o 
   2   8   6      225.41      232.11     11.10 o 
   3   8   6      103.53       90.35     10.46 o 
   4   8   6       38.58       32.14      7.93 o 
   5   8   6      702.07      731.74     40.79 o 
   6   8   6      235.44      260.04     36.24 o 
   7   8   6       35.48       26.51     14.17 o 
   8   8   6       11.20       16.26     18.11 o 
   9   8   6        7.33        4.67     13.79 o 
   0   9   6       99.98      112.76     42.31 o 
   1   9   6      275.45      227.70     25.36 o 
   2   9   6      284.78      284.71     18.72 o 
   3   9   6      351.20      356.08     18.48 o 
   4   9   6      270.11      272.45     22.65 o 
   5   9   6      553.46      581.65     33.18 o 
   6   9   6      348.79      376.99     39.56 o 
   7   9   6       67.51       52.00     20.83 o 
   8   9   6       62.23       71.47     38.78 o 
   0  10   6       70.84       66.98     28.17 o 
   1  10   6      206.13      207.88     29.42 o 
   2  10   6       89.10       87.94     22.76 o 
   3  10   6      190.67      182.89     36.75 o 
   4  10   6      134.74      138.11     13.67 o 
   5  10   6      175.47       99.61     32.54 o 
   6  10   6       39.46       26.41     18.36 o 
   7  10   6       17.95       11.33     13.25 o 
   8  10   6       29.79       29.83     22.31 o 
   0  11   6      440.37      405.89     33.93 o 
   1  11   6      508.79      543.13     32.01 o 
   2  11   6       98.13       93.57     27.86 o 
   3  11   6        7.99       10.78      7.76 o 
   4  11   6       10.56       11.03      8.37 o 
   5  11   6      372.91      394.45     33.85 o 
   6  11   6       74.82       57.32     28.53 o 
   7  11   6        8.54        3.99     12.43 o 
   0  12   6      119.99       84.30     33.00 o 
   1  12   6      181.90      158.80     29.68 o 
   2  12   6       73.66       66.73     18.98 o 
   3  12   6      149.55      141.19     27.98 o 
   4  12   6       11.95        6.76     10.84 o 
   5  12   6       46.41       44.11     20.96 o 
   6  12   6       13.70       15.24     16.05 o 
   0  13   6       34.62       14.09     21.33 o 
   1  13   6       79.46       68.90     23.66 o 
   2  13   6        1.94        7.04      7.55 o 
   3  13   6       12.17       12.56     12.21 o 
   4  13   6       19.37       16.79     13.39 o 
   5  13   6       70.72       67.22     29.68 o 
   0  14   6        6.46       11.80     12.22 o 
   1  14   6        2.77        6.41      8.37 o 
   2  14   6       45.99       37.48     16.30 o 
   3  14   6       29.51       24.61     13.57 o 
   1   0   7     1346.42     1199.46     83.16 o 
   2   0   7     1343.63     1329.34     42.34 o 
   3   0   7     1171.05     1372.86     51.27 o 
   4   0   7      766.67      785.18     36.90 o 
   5   0   7      838.44      879.09     45.75 o 
   6   0   7       72.80       77.20     15.68 o 
   7   0   7      127.44      125.29     18.69 o 
   8   0   7       43.32       33.61     15.35 o 
   9   0   7      357.89      356.30     37.55 o 
  10   0   7        2.40       25.89     46.20 o 
   0   1   7      587.57      540.65     14.29 o 
   1   1   7      381.06      389.21     12.86 o 
   2   1   7       84.44       87.42      6.24 o 
   3   1   7     1077.01     1030.66     38.48 o 
   4   1   7     1559.49     1641.12     50.37 o 
   5   1   7      220.16      208.63      9.19 o 
   6   1   7      150.37      161.80     10.24 o 
   7   1   7      769.70      796.85     33.19 o 
   8   1   7       83.73       86.64     24.92 o 
   9   1   7        8.07       10.99      8.15 o 
  10   1   7        0.19        6.71     14.47 o 
   0   2   7       91.70       95.03      8.48 o 
   1   2   7      516.97      494.85     11.98 o 
   2   2   7      187.69      184.20      7.88 o 
   3   2   7     2858.40     3162.68     79.79 o 
   4   2   7     1482.77     1095.74    154.65 o 
   5   2   7       56.15       52.68      5.25 o 
   6   2   7       97.72       88.66      7.41 o 
   7   2   7      335.75      327.57     17.06 o 
   8   2   7      189.89      207.53     34.05 o 
   9   2   7       89.71       73.71     30.02 o 
  10   2   7       44.41       43.36     31.56 o 
   0   3   7      126.69      125.86      8.32 o 
   1   3   7     1062.31     1045.42     26.28 o 
   2   3   7     3713.82     3909.49     92.27 o 
   3   3   7     1959.40     2204.39     76.56 o 
   4   3   7     1543.00     1658.64     65.11 o 
   5   3   7      131.02      127.81     10.06 o 
   6   3   7      755.84      781.45     49.03 o 
   7   3   7        7.58        5.74      5.82 o 
   8   3   7        7.59        8.81      7.88 o 
   9   3   7       50.64       38.65     19.40 o 
  10   3   7       19.05       13.21     13.57 o 
   0   4   7      630.45      626.73     29.48 o 
   1   4   7      588.46      595.83     15.36 o 
   2   4   7       83.30       77.49      6.92 o 
   3   4   7     1481.60     1516.19     56.72 o 
   4   4   7      440.32      485.41     27.67 o 
   5   4   7       98.16      115.70     36.08 o 
   6   4   7       98.25       86.47      6.94 o 
   7   4   7       65.17       66.64     11.37 o 
   8   4   7       24.13       16.26     13.78 o 
   9   4   7       19.28       18.83     10.32 o 
  10   4   7        2.69        0.53     16.60 o 
   0   5   7     1294.77     1335.55     57.20 o 
   1   5   7     1299.40     1433.99     43.23 o 
   2   5   7      475.94      526.02     22.89 o 
   3   5   7      260.33      180.25     40.30 o 
   4   5   7      934.34     1027.73     59.44 o 
   5   5   7      217.16      216.52     28.39 o 
   6   5   7      103.74       97.48     37.35 o 
   7   5   7       51.58       46.89     25.44 o 
   8   5   7       26.51       30.47     19.27 o 
   9   5   7       88.83       86.95     34.54 o 
  10   5   7        3.58       13.56     21.21 o 
   0   6   7      416.48      434.32     22.38 o 
   1   6   7      192.08      191.19     13.43 o 
   2   6   7      220.46      221.13      9.93 o 
   3   6   7       99.34       87.81      8.36 o 
   4   6   7       28.14       20.47     13.59 o 
   5   6   7      543.62      526.52     40.65 o 
   6   6   7       40.46       35.20     17.63 o 
   7   6   7       67.34       45.94     24.74 o 
   8   6   7        6.93        6.78      8.59 o 
   9   6   7       46.53       39.67     19.82 o 
  10   6   7       39.72       30.05     26.90 o 
   0   7   7      784.54      820.65     48.36 o 
   1   7   7      338.90      352.70     17.40 o 
   2   7   7       80.97       94.02     10.03 o 
   3   7   7      139.53      144.98      9.49 o 
   4   7   7      127.21       48.62     25.90 o 
   5   7   7      136.89      144.60     18.08 o 
   6   7   7       54.40       49.02     17.64 o 
   7   7   7      254.98      264.16     41.04 o 
   8   7   7        2.54        3.52      9.44 o 
   9   7   7        7.70       10.91     13.52 o 
   0   8   7      855.72      868.03     65.24 o 
   1   8   7       42.74       47.03     13.57 o 
   2   8   7        5.54        8.70      4.97 o 
   3   8   7      239.07      256.01     19.03 o 
   4   8   7      179.37      154.54     13.01 o 
   5   8   7      284.50      302.96     24.87 o 
   6   8   7      395.75      394.54     27.74 o 
   7   8   7       48.61       50.88     23.26 o 
   8   8   7       49.51       51.08     23.68 o 
   9   8   7       55.23       32.08     27.01 o 
   0   9   7       42.37       58.49     23.50 o 
   1   9   7       44.23       40.52     13.05 o 
   2   9   7       54.29       63.92     19.04 o 
   3   9   7      187.52      185.62     10.28 o 
   4   9   7       17.30       17.79      8.84 o 
   5   9   7       59.02       30.48      8.94 o 
   6   9   7       18.56       13.95     15.49 o 
   7   9   7      211.75      155.91     62.77 o 
   8   9   7       20.36       20.46     18.87 o 
   0  10   7      405.56      417.62     40.46 o 
   1  10   7      124.16      120.36     28.77 o 
   2  10   7      208.99      210.76     24.86 o 
   3  10   7       48.03       47.66     18.40 o 
   4  10   7      133.65      128.16     19.55 o 
   5  10   7       68.75       71.72     22.57 o 
   6  10   7       34.52       27.31     17.94 o 
   7  10   7        5.44        7.91     12.07 o 
   8  10   7       10.77       30.07     16.77 o 
   0  11   7       32.52       15.59     16.59 o 
   1  11   7      484.15      556.57     31.55 o 
   2  11   7       19.62       15.50     10.08 o 
   3  11   7       13.67       10.87      7.95 o 
   4  11   7       34.25       16.89     10.30 o 
   5  11   7       84.99       68.87     26.19 o 
   6  11   7        5.87        5.26     12.05 o 
   7  11   7        7.74       15.46     13.32 o 
   0  12   7      368.95      396.96     35.33 o 
   1  12   7       62.35       50.63     18.07 o 
   2  12   7       44.39       35.17     14.42 o 
   3  12   7      231.08      216.82     34.87 o 
   4  12   7        7.54       10.19     12.19 o 
   5  12   7       71.11       60.13     24.97 o 
   6  12   7        0.89        7.92     16.41 o 
   0  13   7        3.98        9.55     12.56 o 
   1  13   7       50.73       40.63     18.01 o 
   2  13   7       59.25       50.23     18.41 o 
   3  13   7       81.39       62.94     29.11 o 
   4  13   7       29.56       30.00     15.42 o 
   5  13   7       45.57       38.35     22.77 o 
   0  14   7      135.22      107.87     57.46 o 
   1  14   7       40.42       34.86     16.49 o 
   2  14   7        0.32        5.19     11.15 o 
   3  14   7       18.48       13.16     14.08 o 
   0   0   8     1734.80     1790.08     46.58 o 
   1   0   8       49.83       62.59      8.75 o 
   2   0   8      725.26      651.87     43.73 o 
   3   0   8       48.25       55.51     10.44 o 
   4   0   8       66.81       84.03     14.71 o 
   5   0   8      508.88      505.50     28.95 o 
   6   0   8      476.16      457.49     29.98 o 
   7   0   8      434.93      489.09     32.93 o 
   8   0   8       80.93       85.36     29.41 o 
   9   0   8      148.32      172.95     34.71 o 
  10   0   8       14.36       -2.39     36.12 o 
   0   1   8     2038.51     2066.78    106.62 o 
   1   1   8     3023.55     2487.14    147.54 o 
   2   1   8       36.83       24.87      5.13 o 
   3   1   8     1488.80     1536.76     39.21 o 
   4   1   8     1171.80     1226.04     38.45 o 
   5   1   8      753.15      666.72     54.30 o 
   6   1   8       56.04       48.45     13.60 o 
   7   1   8      612.05      604.84     28.11 o 
   8   1   8       65.59       84.66     26.29 o 
   9   1   8      211.13      251.32     26.11 o 
  10   1   8       36.51       26.73     29.02 o 
   0   2   8     1079.96     1203.57     38.29 o 
   1   2   8     2009.72     2008.99     41.97 o 
   2   2   8      472.17      491.13     14.83 o 
   3   2   8      965.59      947.86     50.43 o 
   4   2   8     1263.63      824.21    155.78 o 
   5   2   8      574.43      294.84    101.57 o 
   6   2   8       45.59       51.95      7.18 o 
   7   2   8       68.84       64.14     13.82 o 
   8   2   8       92.15       95.66     16.91 o 
   9   2   8       55.19       47.36     22.82 o 
  10   2   8       70.13       48.58     32.09 o 
   0   3   8     2181.66     2314.91     71.11 o 
   1   3   8      325.20      306.86      9.26 o 
   2   3   8     1095.37     1023.86     30.01 o 
   3   3   8      204.36      180.70     15.62 o 
   4   3   8      189.01      214.91     12.92 o 
   5   3   8        7.62        5.60      4.08 o 
   6   3   8       44.98       30.04     11.02 o 
   7   3   8       36.61       47.56     17.55 o 
   8   3   8      175.06      187.69     44.84 o 
   9   3   8       20.71       20.97     13.88 o 
  10   3   8       16.38       10.77     12.39 o 
   0   4   8      715.52      806.96     33.06 o 
   1   4   8      678.76      705.87     25.67 o 
   2   4   8      364.49      399.67     20.06 o 
   3   4   8       39.43       44.28     12.18 o 
   4   4   8       10.26       10.69     10.61 o 
   5   4   8      130.35      102.46     22.31 o 
   6   4   8      313.08      341.50     26.66 o 
   7   4   8      205.01      200.67     13.85 o 
   8   4   8       15.86        8.96      9.46 o 
   9   4   8       26.48       20.73     13.40 o 
  10   4   8       12.88       13.40     11.87 o 
   0   5   8      686.61      700.54     30.91 o 
   1   5   8      188.97      197.46     13.06 o 
   2   5   8      107.32      130.05     14.44 o 
   3   5   8     1930.85     2011.75     82.59 o 
   4   5   8      528.80      578.95     36.94 o 
   5   5   8       33.30       34.60     18.91 o 
   6   5   8       76.34       68.79     21.94 o 
   7   5   8      130.64       98.27     34.75 o 
   8   5   8      239.66      259.78     28.72 o 
   9   5   8       26.13       19.90     11.62 o 
  10   5   8       16.79       13.09     14.00 o 
   0   6   8     1302.37     1457.57     74.96 o 
   1   6   8       76.20       77.48      9.53 o 
   2   6   8      752.62      845.22     35.07 o 
   3   6   8      219.59      217.40     10.28 o 
   4   6   8       34.12       28.84     14.91 o 
   5   6   8       77.16       85.14     33.66 o 
   6   6   8      173.57      161.85     37.31 o 
   7   6   8       34.26       20.72     11.56 o 
   8   6   8       42.03       44.24     19.67 o 
   9   6   8       17.14       19.08     16.77 o 
   0   7   8     1327.53     1503.95     96.37 o 
   1   7   8      112.41      116.88     10.50 o 
   2   7   8      262.46      254.26     10.10 o 
   3   7   8       11.62       10.60      6.24 o 
   4   7   8       20.90        8.24      5.01 o 
   5   7   8      325.22      327.88     33.23 o 
   6   7   8       49.82       62.82     23.21 o 
   7   7   8       45.42       47.65     23.28 o 
   8   7   8      127.79      112.24     37.78 o 
   9   7   8       20.27       18.16     16.93 o 
   0   8   8      112.26       97.74     40.50 o 
   1   8   8       55.77       56.30     14.68 o 
   2   8   8        7.25       10.33      5.38 o 
   3   8   8       25.56       22.12      7.70 o 
   4   8   8       57.17       63.49     22.49 o 
   5   8   8      246.43      232.98     56.16 o 
   6   8   8       65.71       51.80     17.47 o 
   7   8   8       28.56       25.64     15.65 o 
   8   8   8       21.82       16.96     13.20 o 
   9   8   8       49.15       34.76     20.45 o 
   0   9   8       21.21       15.78     16.95 o 
   1   9   8       23.38       23.37      9.92 o 
   2   9   8       26.84       19.70      8.50 o 
   3   9   8       84.35       84.28     23.00 o 
   4   9   8      113.02       51.76     20.55 o 
   5   9   8       73.90       49.82     18.47 o 
   6   9   8       59.98       50.75     24.53 o 
   7   9   8       52.72       35.08     20.86 o 
   8   9   8       43.67       31.84     17.04 o 
   0  10   8      123.36      149.14     59.25 o 
   1  10   8       13.38       22.79     12.74 o 
   2  10   8      161.52      160.76     17.87 o 
   3  10   8       99.90       77.82     20.84 o 
   4  10   8       65.67       70.54     22.70 o 
   5  10   8       20.47       19.83     13.32 o 
   6  10   8       35.44       31.24     19.05 o 
   7  10   8        5.70       12.30     11.64 o 
   0  11   8      477.57      505.12     35.64 o 
   1  11   8      210.95      233.56     25.68 o 
   2  11   8       93.73       85.68     22.06 o 
   3  11   8        7.95       12.90      9.09 o 
   4  11   8      113.22       99.66     35.38 o 
   5  11   8       13.39       10.42     12.10 o 
   6  11   8       26.58       19.57     13.36 o 
   7  11   8        3.21        1.67     13.25 o 
   0  12   8      177.20      135.80     60.37 o 
   1  12   8      196.03      171.84     33.35 o 
   2  12   8       25.16       18.65     12.65 o 
   3  12   8        6.95       12.55     14.06 o 
   4  12   8       46.96       58.50     21.48 o 
   5  12   8       34.05       38.95     20.23 o 
   6  12   8        9.04       13.59     12.96 o 
   0  13   8       97.01       85.99     39.82 o 
   1  13   8       70.42       59.92     22.31 o 
   2  13   8       51.76       36.47     15.43 o 
   3  13   8       59.06       45.89     21.22 o 
   4  13   8       36.70       30.55     17.67 o 
   0  14   8       59.42       60.09     29.21 o 
   1  14   8        3.72       12.21     10.85 o 
   2  14   8        8.72        3.59     13.95 o 
   1   0   9      375.30      381.78     12.61 o 
   2   0   9       34.87       21.08     14.54 o 
   3   0   9      884.72     1000.17     41.72 o 
   4   0   9       81.04       71.44     12.95 o 
   5   0   9       17.48       24.88      9.53 o 
   6   0   9      207.74      165.16     36.55 o 
   7   0   9       50.34       60.06     28.70 o 
   8   0   9      307.14      277.91     23.27 o 
   9   0   9       17.92       14.07     15.65 o 
  10   0   9        0.39       15.09     36.12 o 
   0   1   9      530.54      541.98     23.05 o 
   1   1   9      481.63      531.86     14.06 o 
   2   1   9      825.60      697.98     72.55 o 
   3   1   9      833.88      734.45     71.69 o 
   4   1   9      209.79      206.26     25.79 o 
   5   1   9       10.76       10.79      4.76 o 
   6   1   9      118.74      138.09     11.19 o 
   7   1   9      306.99      303.34     23.05 o 
   8   1   9      190.08      193.22     16.78 o 
   9   1   9       84.81       69.97     32.33 o 
  10   1   9       11.31       13.14     21.13 o 
   0   2   9     2544.01     2734.17     87.44 o 
   1   2   9     3619.96     3991.65     94.21 o 
   2   2   9       52.93       66.63      7.05 o 
   3   2   9     2331.30     2019.68    167.29 o 
   4   2   9      162.22      146.33     16.06 o 
   5   2   9      126.76      131.25     13.15 o 
   6   2   9      172.44      137.69     20.79 o 
   7   2   9      135.46      107.03     12.71 o 
   8   2   9      395.21      385.68     28.20 o 
   9   2   9       21.72       17.13     10.15 o 
  10   2   9       55.14       41.53     31.78 o 
   0   3   9     2037.39     2233.11     79.35 o 
   1   3   9      730.30      792.82     22.64 o 
   2   3   9      498.32      407.26     52.89 o 
   3   3   9       88.82       87.33     15.66 o 
   4   3   9       40.65       39.02     13.28 o 
   5   3   9       72.66       61.65     16.90 o 
   6   3   9       55.16       47.46      9.54 o 
   7   3   9       98.18       99.85     38.36 o 
   8   3   9        8.44        7.80      9.80 o 
   9   3   9       60.83       42.14     20.33 o 
  10   3   9       25.64       19.20     18.26 o 
   0   4   9     3200.46     3681.74    145.95 o 
   1   4   9      487.11      505.85     18.09 o 
   2   4   9      174.22      187.63     14.27 o 
   3   4   9      163.96      179.13     14.18 o 
   4   4   9      367.21      384.11     26.02 o 
   5   4   9      452.90      518.96     39.58 o 
   6   4   9       63.15       87.90     29.76 o 
   7   4   9        8.94        6.86     13.16 o 
   8   4   9      114.32      114.19     47.12 o 
   9   4   9       60.51       44.92     20.83 o 
  10   4   9       39.42       27.49     16.24 o 
   0   5   9      690.55      749.70     40.27 o 
   1   5   9       94.34       99.40     12.73 o 
   2   5   9     1259.83     1449.20     55.91 o 
   3   5   9      991.41     1036.45     57.02 o 
   4   5   9        7.09        9.70     10.60 o 
   5   5   9      219.96      267.50     30.92 o 
   6   5   9       49.82       54.75     20.24 o 
   7   5   9       29.27       25.29     14.43 o 
   8   5   9       67.14       60.56     24.10 o 
   9   5   9        2.51       10.87     13.55 o 
  10   5   9        0.39        4.66     13.10 o 
   0   6   9      322.74      348.08     24.54 o 
   1   6   9      518.46      566.25     24.76 o 
   2   6   9      209.33      201.55      9.16 o 
   3   6   9      158.44       96.51     26.48 o 
   4   6   9       55.25       62.39     26.73 o 
   5   6   9       96.81      108.28     36.11 o 
   6   6   9       36.56       38.42     18.71 o 
   7   6   9       37.74       25.66     16.46 o 
   8   6   9       17.24       16.33     13.12 o 
   9   6   9       77.95       66.14     32.11 o 
   0   7   9      562.38      651.62     46.07 o 
   1   7   9      325.08      340.08     19.53 o 
   2   7   9       35.77       42.30     11.99 o 
   3   7   9      246.46      216.72     31.44 o 
   4   7   9       73.49       67.44     22.82 o 
   5   7   9      218.48      201.63     42.78 o 
   6   7   9       25.84       23.24     13.88 o 
   7   7   9      163.95      167.27     34.18 o 
   8   7   9      170.06      133.28     45.04 o 
   9   7   9       14.12       16.34     13.21 o 
   0   8   9       18.71       30.96     15.17 o 
   1   8   9      152.45      162.84     19.39 o 
   2   8   9       99.76       89.24     10.14 o 
   3   8   9      746.72      832.85     38.18 o 
   4   8   9      128.36       30.57     35.32 o 
   5   8   9      314.57      281.32     32.00 o 
   6   8   9       49.83       41.34     19.48 o 
   7   8   9      124.37      119.55     43.25 o 
   8   8   9       29.17       29.63     18.50 o 
   0   9   9       39.98       41.28     17.79 o 
   1   9   9       39.00       26.49     12.02 o 
   2   9   9      212.81      222.42     16.12 o 
   3   9   9       20.27       16.02      6.44 o 
   4   9   9      314.46      343.68     31.07 o 
   5   9   9       39.36       44.93     16.60 o 
   6   9   9      112.04       89.50     31.38 o 
   7   9   9       13.75       12.91     12.47 o 
   8   9   9       13.12       13.52     13.19 o 
   0  10   9      343.26      387.39     37.55 o 
   1  10   9      123.37      125.46     22.84 o 
   2  10   9      118.51      113.00     21.06 o 
   3  10   9       27.22       25.62     11.88 o 
   4  10   9       33.46       38.68     18.96 o 
   5  10   9       25.81       21.03     14.77 o 
   6  10   9        4.43        6.43     10.07 o 
   7  10   9       25.11       11.06     14.76 o 
   0  11   9       45.46       51.79     24.09 o 
   1  11   9      143.36       95.85     25.22 o 
   2  11   9       79.83       86.62     22.03 o 
   3  11   9        3.87       10.53      8.63 o 
   4  11   9      150.10      127.95     44.73 o 
   5  11   9      103.34      111.63     39.80 o 
   6  11   9       17.57       15.09     11.48 o 
   0  12   9       14.81       14.69     18.13 o 
   1  12   9       15.41       18.19     11.99 o 
   2  12   9       52.67       47.03     17.04 o 
   3  12   9       85.06       80.32     32.56 o 
   4  12   9       22.46       19.37     13.38 o 
   5  12   9       10.34       17.77     12.40 o 
   0  13   9       28.47       18.91     17.67 o 
   1  13   9        1.87        7.17      8.98 o 
   2  13   9       20.77       23.96     14.57 o 
   3  13   9       14.84       18.20     13.65 o 
   4  13   9        3.27        6.29     14.34 o 
   0  14   9       95.51       57.24     31.10 o 
   1  14   9       46.39       27.41     14.03 o 
   2  14   9       51.48       32.87     16.57 o 
   0   0  10      126.08      153.01     44.91 o 
   1   0  10      169.12      184.11     10.24 o 
   2   0  10        4.02        3.51      5.06 o 
   3   0  10       48.31       35.64      8.62 o 
   4   0  10      244.54      162.75     35.32 o 
   5   0  10       15.46       27.45     11.70 o 
   6   0  10       25.58       14.37      8.79 o 
   7   0  10      111.60      148.75     32.11 o 
   8   0  10       11.49       10.68     10.78 o 
   9   0  10       64.45       50.22     43.34 o 
  10   0  10        1.08        2.19     25.88 o 
   0   1  10     6195.48     6745.49    197.59 o 
   1   1  10     2257.06     2203.74    136.99 o 
   2   1  10      329.44      291.16     37.94 o 
   3   1  10        9.27       12.00      3.83 o 
   4   1  10      384.22      344.17     32.41 o 
   5   1  10     1157.93     1209.86     51.46 o 
   6   1  10      257.99      275.89     15.89 o 
   7   1  10       99.66       73.41     16.22 o 
   8   1  10      415.61      413.55     37.09 o 
   9   1  10       18.31       29.37     15.00 o 
  10   1  10        4.14       13.47     25.57 o 
   0   2  10        2.75        8.98      7.37 o 
   1   2  10      788.78      748.16     42.94 o 
   2   2  10     2614.38     2955.50     84.88 o 
   3   2  10     1579.99     1645.11     59.11 o 
   4   2  10      797.08      626.63     71.25 o 
   5   2  10       16.55        7.54      3.19 o 
   6   2  10     1039.61     1058.21    101.30 o 
   7   2  10      102.84       45.79     19.47 o 
   8   2  10      179.07      118.71     27.53 o 
   9   2  10       50.07       41.92     19.09 o 
  10   2  10       11.46       17.81     17.47 o 
   0   3  10        0.91        3.91      6.00 o 
   1   3  10      657.90      703.63     23.30 o 
   2   3  10       36.47       30.58      4.60 o 
   3   3  10      939.66      860.57     79.09 o 
   4   3  10     1243.16     1378.45     67.63 o 
   5   3  10       67.53       63.27     18.42 o 
   6   3  10      155.53      178.18     15.46 o 
   7   3  10      171.57      109.96     30.99 o 
   8   3  10        7.97        7.90     11.73 o 
   9   3  10       31.64       15.87     12.51 o 
  10   3  10        1.76        9.13     12.98 o 
   0   4  10     1930.04     2134.75     93.31 o 
   1   4  10     1362.59     1437.58     46.42 o 
   2   4  10      300.23      235.19     27.42 o 
   3   4  10       55.09       71.04     19.88 o 
   4   4  10      298.95      334.10     21.86 o 
   5   4  10       16.34        9.39      6.33 o 
   6   4  10      265.24      280.41     31.55 o 
   7   4  10       11.86       16.45     13.47 o 
   8   4  10      264.94      269.44     33.94 o 
   9   4  10       21.85       22.49     13.57 o 
  10   4  10       15.84       21.82     14.01 o 
   0   5  10       72.58       40.76     25.03 o 
   1   5  10      358.90      406.45     18.25 o 
   2   5  10      339.03      274.78     31.87 o 
   3   5  10      339.69      342.36     24.61 o 
   4   5  10      166.95      172.41     24.62 o 
   5   5  10      155.08      155.62     43.71 o 
   6   5  10       90.97       89.67     28.09 o 
   7   5  10      136.62      117.04     40.42 o 
   8   5  10      209.35      195.26     68.44 o 
   9   5  10       30.54       16.40     14.36 o 
   0   6  10        0.36        3.30      5.90 o 
   1   6  10      269.33      270.13     13.66 o 
   2   6  10      342.92      351.36     29.93 o 
   3   6  10      341.75      121.34     83.06 o 
   4   6  10       17.11       13.19     11.22 o 
   5   6  10       46.28       39.77     18.37 o 
   6   6  10      156.54      101.89     28.79 o 
   7   6  10       60.47       39.95     16.04 o 
   8   6  10        5.69        8.88      8.71 o 
   9   6  10       10.15       10.34     14.33 o 
   0   7  10        0.81        6.74      9.55 o 
   1   7  10      191.76      196.44     12.95 o 
   2   7  10      146.84      164.95     17.50 o 
   3   7  10      861.38      941.51     47.78 o 
   4   7  10       51.98       51.69      9.26 o 
   5   7  10       20.92       13.41     13.84 o 
   6   7  10      235.31      238.51     43.13 o 
   7   7  10        8.61        1.48     13.88 o 
   8   7  10       64.16       51.63     27.78 o 
   9   7  10       15.13       19.48     13.94 o 
   0   8  10       59.92       56.24     21.35 o 
   1   8  10      559.02      604.89     30.70 o 
   2   8  10      284.76      279.92     21.37 o 
   3   8  10      459.12      409.91     26.87 o 
   4   8  10       28.01       23.46     16.89 o 
   5   8  10       38.45       34.74     14.77 o 
   6   8  10       39.87       22.92     14.80 o 
   7   8  10       21.69       22.12     13.03 o 
   8   8  10        5.75        8.25     11.76 o 
   0   9  10      164.98      156.96     32.69 o 
   1   9  10      179.74      172.93     20.26 o 
   2   9  10        4.84        5.72      7.54 o 
   3   9  10      488.89      550.13     35.77 o 
   4   9  10      261.59      281.90     40.08 o 
   5   9  10       29.60       22.23     14.84 o 
   6   9  10       45.65       46.38     23.55 o 
   7   9  10       51.45       46.32     18.78 o 
   8   9  10        9.02       10.83     13.79 o 
   0  10  10       54.05       59.37     26.65 o 
   1  10  10      130.02      133.31     38.48 o 
   2  10  10       19.95       11.42      9.17 o 
   3  10  10      155.63      142.59     46.01 o 
   4  10  10       15.99       13.32     14.78 o 
   5  10  10       21.45       21.76     13.65 o 
   6  10  10       21.55       18.52     15.97 o 
   7  10  10       15.22       19.42     11.69 o 
   0  11  10      148.28      142.64     33.87 o 
   1  11  10      371.17      416.06     31.21 o 
   2  11  10      101.45       94.70     31.45 o 
   3  11  10      197.73      182.94     60.80 o 
   4  11  10       27.82       23.28     12.79 o 
   5  11  10       11.94        7.30     12.80 o 
   6  11  10       14.08       16.21     13.70 o 
   0  12  10        5.61        8.09     14.97 o 
   1  12  10      284.06      310.72     26.00 o 
   2  12  10       65.53       55.54     19.08 o 
   3  12  10       89.25       80.55     30.32 o 
   4  12  10       25.96       20.20     13.80 o 
   5  12  10       32.87       31.52     18.76 o 
   0  13  10       72.77       54.37     38.35 o 
   1  13  10       29.69       21.02     14.00 o 
   2  13  10       62.86       40.85     20.09 o 
   3  13  10       65.90       52.20     22.14 o 
   4  13  10        6.14        5.72     11.83 o 
   0  14  10       18.40       17.33     18.04 o 
   1   0  11     3505.16     3987.41    167.58 o 
   2   0  11      745.12      863.90     37.88 o 
   3   0  11       40.16       40.99     13.13 o 
   4   0  11      457.64      473.15     32.61 o 
   5   0  11       28.24       34.16     13.36 o 
   6   0  11       24.69       19.92      9.00 o 
   7   0  11       11.84        9.66      7.38 o 
   8   0  11       21.20       10.69      9.87 o 
   9   0  11       63.23       22.51     47.18 o 
  10   0  11       79.72       67.23     78.60 o 
   0   1  11      323.91      135.01     77.14 o 
   1   1  11      214.82      137.37     26.75 o 
   2   1  11      131.64       93.10     19.05 o 
   3   1  11       63.66       52.32      6.56 o 
   4   1  11      225.18      221.67      9.18 o 
   5   1  11      344.54      240.54     40.75 o 
   6   1  11      163.70      130.43     18.80 o 
   7   1  11      385.92      397.48     23.08 o 
   8   1  11      209.02      143.88     25.55 o 
   9   1  11       53.34       52.34     29.64 o 
  10   1  11        2.03        3.35     32.59 o 
   0   2  11      152.60      187.48     19.99 o 
   1   2  11      990.25     1050.39     35.34 o 
   2   2  11      514.13      465.17     39.60 o 
   3   2  11       29.12       14.98      5.59 o 
   4   2  11      239.64      201.61     18.02 o 
   5   2  11      629.64      645.47     36.34 o 
   6   2  11      522.73      131.89    130.95 o 
   7   2  11       60.41       59.77     13.29 o 
   8   2  11       31.62       18.39     14.39 o 
   9   2  11       46.47       37.41     28.65 o 
  10   2  11       19.83       18.67     22.34 o 
   0   3  11       43.36       39.02     13.89 o 
   1   3  11      221.37      232.23     14.54 o 
   2   3  11      332.11      335.51     14.30 o 
   3   3  11        8.85        4.51      3.33 o 
   4   3  11      197.03      166.39     14.78 o 
   5   3  11      350.45      398.25     30.52 o 
   6   3  11      281.47      171.33     32.91 o 
   7   3  11       69.31       43.14     15.38 o 
   8   3  11       20.52       14.58     13.55 o 
   9   3  11       10.09       10.11     11.85 o 
  10   3  11       12.11       18.83     17.69 o 
   0   4  11      426.32      393.13     24.82 o 
   1   4  11      201.98      172.61     30.03 o 
   2   4  11      485.84      498.81     20.56 o 
   3   4  11      797.48      687.82     75.83 o 
   4   4  11       47.23       36.89     10.37 o 
   5   4  11      264.20      243.36     22.63 o 
   6   4  11      168.21      204.75     40.55 o 
   7   4  11       92.39       91.81     30.86 o 
   8   4  11       66.60       49.67     27.28 o 
   9   4  11       19.19       20.12     13.94 o 
   0   5  11       95.54       98.19     28.95 o 
   1   5  11      109.28      105.71     10.01 o 
   2   5  11       93.94       86.30      7.42 o 
   3   5  11      745.01      821.24     44.91 o 
   4   5  11       34.25       24.73     11.90 o 
   5   5  11       34.48       25.15     12.31 o 
   6   5  11       75.42       75.89     25.94 o 
   7   5  11       42.32       36.98     16.90 o 
   8   5  11      124.03      107.92     46.12 o 
   9   5  11        6.51       10.22     10.54 o 
   0   6  11       16.84       26.71     10.21 o 
   1   6  11      104.68      107.34     14.70 o 
   2   6  11       55.62       65.96     10.56 o 
   3   6  11        3.98        6.18     10.26 o 
   4   6  11      226.41      244.78     25.93 o 
   5   6  11      116.28      128.21     38.50 o 
   6   6  11        8.23       18.13     15.03 o 
   7   6  11       61.39       55.80     21.66 o 
   8   6  11       40.86       39.38     21.85 o 
   9   6  11        8.01        7.41     12.09 o 
   0   7  11       61.12       49.31     28.23 o 
   1   7  11       91.95       89.32     12.84 o 
   2   7  11      289.60      307.44     24.50 o 
   3   7  11      106.57       38.33     20.05 o 
   4   7  11      185.73      151.42     53.32 o 
   5   7  11      101.99       99.48     30.07 o 
   6   7  11      384.03      371.43     34.76 o 
   7   7  11       21.60       18.25     18.30 o 
   8   7  11       45.62       38.09     24.08 o 
   0   8  11       16.70       17.95     15.42 o 
   1   8  11      140.73      143.39     16.85 o 
   2   8  11      681.21      689.26     34.33 o 
   3   8  11      516.58      539.02     37.32 o 
   4   8  11      112.93       79.40     28.72 o 
   5   8  11      261.90      278.51     39.69 o 
   6   8  11       26.54       22.94     16.83 o 
   7   8  11       41.15       35.68     19.67 o 
   8   8  11       41.32       28.39     16.42 o 
   0   9  11      354.46      382.91     41.39 o 
   1   9  11       56.36       49.32     18.71 o 
   2   9  11       46.18       36.52     21.26 o 
   3   9  11      285.11      314.20     38.64 o 
   4   9  11        0.39        2.12     10.77 o 
   5   9  11       59.58       46.26     20.18 o 
   6   9  11      182.05       79.71     32.72 o 
   7   9  11       19.29       11.69      9.02 o 
   0  10  11       14.23       14.73     10.99 o 
   1  10  11      145.66      129.21     23.11 o 
   2  10  11      236.45      233.04     37.34 o 
   3  10  11      544.02      617.89     38.71 o 
   4  10  11      118.33       99.24     38.59 o 
   5  10  11      132.47      128.45     42.55 o 
   6  10  11       45.98       44.16     20.58 o 
   7  10  11       16.05       14.13     14.34 o 
   0  11  11        1.00        3.15     12.52 o 
   1  11  11      268.48      291.79     30.95 o 
   2  11  11       65.69       56.84     22.24 o 
   3  11  11        2.46        8.95     10.11 o 
   4  11  11        1.46        7.18     14.51 o 
   5  11  11       31.70       31.43     16.03 o 
   6  11  11       28.45       22.99     14.68 o 
   0  12  11       85.64       82.23     48.04 o 
   1  12  11        7.72       14.55     12.73 o 
   2  12  11       17.54       24.08     14.70 o 
   3  12  11      137.91      110.31     41.51 o 
   4  12  11       21.40       11.56     14.11 o 
   5  12  11       13.13        6.58     14.81 o 
   0  13  11        0.73        9.89     13.49 o 
   1  13  11        3.12        4.28     13.31 o 
   2  13  11       56.99       53.30     26.90 o 
   3  13  11       45.31       41.25     24.19 o 
   0   0  12      205.30      229.56     35.13 o 
   1   0  12        1.11        2.31      7.51 o 
   2   0  12       30.66       35.82     13.01 o 
   3   0  12       96.98       86.06     19.35 o 
   4   0  12      864.11      966.78     57.06 o 
   5   0  12        0.11        2.97      5.35 o 
   6   0  12      639.43      706.42     53.01 o 
   7   0  12      202.37      210.43     26.40 o 
   8   0  12       37.32       45.07     36.26 o 
   9   0  12       37.86       30.43     61.19 o 
  10   0  12       22.81       15.84     47.92 o 
   0   1  12       70.45       39.92     22.82 o 
   1   1  12     1092.95     1209.25     41.10 o 
   2   1  12     1280.38     1353.99     47.56 o 
   3   1  12      176.29      186.79      7.64 o 
   4   1  12      288.11      321.91     17.13 o 
   5   1  12       78.09       59.00     10.85 o 
   6   1  12      250.59      203.43     36.82 o 
   7   1  12      347.87      342.48     23.63 o 
   8   1  12       47.90       23.69     10.57 o 
   9   1  12        0.92        4.86     13.56 o 
  10   1  12       15.98       16.82     22.35 o 
   0   2  12      806.67      533.52    153.92 o 
   1   2  12      444.92      358.37     71.20 o 
   2   2  12      319.73      303.27     14.50 o 
   3   2  12       13.69       10.18      3.79 o 
   4   2  12        7.49        4.61      3.15 o 
   5   2  12     1033.73      546.41    179.32 o 
   6   2  12      153.81      153.21     14.83 o 
   7   2  12      104.68       99.16     38.61 o 
   8   2  12        9.91       11.22      9.01 o 
   9   2  12        2.44        7.68     15.71 o 
   0   3  12      575.42      413.18     91.07 o 
   1   3  12      427.92      458.47     20.10 o 
   2   3  12      761.61      809.98     31.36 o 
   3   3  12       46.49       47.04      9.37 o 
   4   3  12      351.34      349.70     24.93 o 
   5   3  12      186.62      184.01     25.17 o 
   6   3  12      269.30      313.80     26.48 o 
   7   3  12      285.65      283.30     42.49 o 
   8   3  12      100.31       69.67     23.88 o 
   9   3  12       24.07       14.53     11.41 o 
   0   4  12      193.88      167.93     43.40 o 
   1   4  12      175.95      179.79      9.71 o 
   2   4  12      362.10      387.18     19.24 o 
   3   4  12       21.00       18.06      8.60 o 
   4   4  12      219.94      195.58     21.23 o 
   5   4  12      214.65      198.65     22.70 o 
   6   4  12      167.78      169.12     51.62 o 
   7   4  12       17.34       18.26     10.02 o 
   8   4  12       18.71       21.58     12.58 o 
   9   4  12        0.41        3.17     11.31 o 
   0   5  12       48.45       36.11     12.08 o 
   1   5  12       90.09       87.78      9.90 o 
   2   5  12      158.15      160.53      8.85 o 
   3   5  12      109.51       99.67     30.22 o 
   4   5  12      434.06      450.51     25.63 o 
   5   5  12      233.55      231.54     45.18 o 
   6   5  12      377.34      380.64     30.49 o 
   7   5  12       55.15       58.16     19.59 o 
   8   5  12       18.27       10.38     12.31 o 
   9   5  12       28.50       20.94     17.88 o 
   0   6  12        8.58        2.08      9.12 o 
   1   6  12      173.94      179.91     26.27 o 
   2   6  12      118.04      120.11      9.27 o 
   3   6  12      294.73      302.24     22.27 o 
   4   6  12      704.06      676.86     62.60 o 
   5   6  12       30.82       27.90     18.40 o 
   6   6  12       18.49       16.77     15.82 o 
   7   6  12       37.26       29.63     17.09 o 
   8   6  12       64.30       74.92     36.47 o 
   9   6  12       31.36       19.23     17.73 o 
   0   7  12       13.90        8.80     12.15 o 
   1   7  12       34.13       35.65     12.89 o 
   2   7  12      910.96     1007.77     46.54 o 
   3   7  12      498.50      141.35    103.50 o 
   4   7  12      320.49      283.56     44.57 o 
   5   7  12      246.94      217.96     49.94 o 
   6   7  12      113.82       86.64     36.39 o 
   7   7  12      104.35       75.26     32.08 o 
   8   7  12       24.95       27.77     17.97 o 
   0   8  12       31.78       16.90     21.56 o 
   1   8  12       36.16       50.16     17.88 o 
   2   8  12      197.59      163.94     25.11 o 
   3   8  12      274.33      245.77     59.04 o 
   4   8  12      298.92      245.62     40.88 o 
   5   8  12        4.69        4.86     15.15 o 
   6   8  12       44.01       30.33     17.24 o 
   7   8  12       14.20        5.27     11.74 o 
   8   8  12        3.29        7.20     12.54 o 
   0   9  12        2.65       10.41     14.88 o 
   1   9  12       20.92       25.08     14.74 o 
   2   9  12      105.28      100.27     34.12 o 
   3   9  12       65.24       78.39     26.77 o 
   4   9  12       55.53       33.04     17.13 o 
   5   9  12       27.79       19.92     13.63 o 
   6   9  12       13.78       12.78     15.35 o 
   7   9  12       91.36       62.37     27.60 o 
   0  10  12        9.02        6.73     10.10 o 
   1  10  12       10.14        6.99     11.96 o 
   2  10  12       48.47       30.84     18.61 o 
   3  10  12       44.75       39.54     18.12 o 
   4  10  12       10.73       10.69     13.83 o 
   5  10  12       55.59       43.45     20.12 o 
   6  10  12        7.97       18.36     16.86 o 
   0  11  12      109.65      104.61     44.30 o 
   1  11  12       55.45       37.61     17.59 o 
   2  11  12        5.34        8.67      9.92 o 
   3  11  12       95.28       92.00     36.05 o 
   4  11  12       30.49       17.51     16.19 o 
   5  11  12       72.20       71.28     28.72 o 
   0  12  12       11.92       13.60     13.55 o 
   1  12  12       28.34       21.05     14.15 o 
   2  12  12       28.69       21.32     12.41 o 
   3  12  12        7.77        9.03     16.32 o 
   4  12  12        0.16        4.22     14.35 o 
   0  13  12       14.61       20.10     22.05 o 
   1  13  12       30.10       24.62     16.47 o 
   2  13  12        0.03        4.40     13.04 o 
   1   0  13      909.15      587.42    177.28 o 
   2   0  13       18.58       22.61      8.54 o 
   3   0  13      146.44      142.37     24.79 o 
   4   0  13      342.58      305.26     27.24 o 
   5   0  13       57.41       54.68     14.32 o 
   6   0  13      267.72       88.52     65.56 o 
   7   0  13      108.59       63.93     29.56 o 
   8   0  13      141.66      130.10     87.47 o 
   9   0  13        6.73       -1.79     46.80 o 
   0   1  13       37.77       25.66     11.02 o 
   1   1  13       42.62       33.84      7.90 o 
   2   1  13      880.67     1053.26     42.60 o 
   3   1  13      240.65      255.42     10.14 o 
   4   1  13      543.63      383.79     60.07 o 
   5   1  13      648.99      686.86     32.60 o 
   6   1  13      109.01       53.41     17.37 o 
   7   1  13       42.12       47.62     15.38 o 
   8   1  13        8.45        9.64     13.36 o 
   9   1  13       13.51       11.76     18.15 o 
   0   2  13       81.37       80.12     32.70 o 
   1   2  13      170.15      128.74     12.47 o 
   2   2  13      160.30      148.97      8.69 o 
   3   2  13       26.76       16.67      5.46 o 
   4   2  13      674.18      722.22     37.68 o 
   5   2  13     1137.95     1328.32     47.43 o 
   6   2  13      478.38      427.76     39.19 o 
   7   2  13       54.05       39.31     12.98 o 
   8   2  13       86.91       82.27     31.19 o 
   9   2  13        7.30       16.26     16.18 o 
   0   3  13        4.22        1.65      6.41 o 
   1   3  13        7.78        6.53      6.10 o 
   2   3  13      444.27      379.24     35.29 o 
   3   3  13      573.06      660.37     33.39 o 
   4   3  13      709.81      753.58     45.03 o 
   5   3  13      163.35      183.86     20.86 o 
   6   3  13      296.69      328.51     26.45 o 
   7   3  13       65.20       46.82     13.61 o 
   8   3  13       70.93       78.71     31.44 o 
   9   3  13        4.53        5.80     10.18 o 
   0   4  13      264.58      291.37     23.28 o 
   1   4  13      118.05      110.17     10.73 o 
   2   4  13       43.45       30.08      7.17 o 
   3   4  13      171.23       94.73     31.38 o 
   4   4  13      658.09      654.95     38.38 o 
   5   4  13       49.42       40.30     19.22 o 
   6   4  13      361.13      237.90     55.20 o 
   7   4  13       28.43       22.33     14.12 o 
   8   4  13        2.31        6.72      9.92 o 
   9   4  13       11.24       11.91     11.00 o 
   0   5  13       35.02       57.29     23.25 o 
   1   5  13      137.80      145.11     25.47 o 
   2   5  13      478.43      429.07     46.27 o 
   3   5  13      310.79      329.56     24.49 o 
   4   5  13       10.52       12.06      8.50 o 
   5   5  13      288.84      290.47     26.94 o 
   6   5  13        5.55        2.17      9.56 o 
   7   5  13       88.37       56.62     16.61 o 
   8   5  13       18.30       18.10     12.28 o 
   9   5  13       13.24       14.65     10.33 o 
   0   6  13      453.44      520.88     51.86 o 
   1   6  13      692.01      703.73     41.54 o 
   2   6  13      141.34       97.57     17.64 o 
   3   6  13       17.29       14.79     10.65 o 
   4   6  13      118.81      103.28     38.96 o 
   5   6  13      397.81      438.27     31.29 o 
   6   6  13       13.35        5.46     13.38 o 
   7   6  13       32.96       20.91     14.27 o 
   8   6  13        5.19        3.90     12.58 o 
   0   7  13        9.20        9.41     10.36 o 
   1   7  13      579.76      667.76     32.63 o 
   2   7  13      257.83      226.50     24.25 o 
   3   7  13      137.82      139.31     39.85 o 
   4   7  13      580.42      641.44     40.29 o 
   5   7  13        9.22       12.56     13.32 o 
   6   7  13      136.91       95.79     39.60 o 
   7   7  13       28.86       23.06     15.14 o 
   8   7  13        8.82       11.26     12.37 o 
   0   8  13      309.86      305.85     46.63 o 
   1   8  13      948.96     1083.27     61.94 o 
   2   8  13      268.98      320.06     39.07 o 
   3   8  13      329.18      343.58     40.93 o 
   4   8  13       92.95       84.06     34.76 o 
   5   8  13      106.46       98.44     37.30 o 
   6   8  13       75.11       70.02     30.85 o 
   7   8  13        0.09        1.39     15.91 o 
   0   9  13        1.13       11.30     10.07 o 
   1   9  13       61.51       58.24     22.04 o 
   2   9  13       94.52       78.49     26.96 o 
   3   9  13      234.55      234.93     74.07 o 
   4   9  13       32.23       23.64     17.12 o 
   5   9  13       50.65       28.90     18.58 o 
   6   9  13       66.21       38.83     22.13 o 
   7   9  13        7.28        8.97     12.03 o 
   0  10  13      153.15      116.47     28.40 o 
   1  10  13       56.44       63.50     19.79 o 
   2  10  13       93.53       78.02     31.21 o 
   3  10  13       57.76       48.95     27.76 o 
   4  10  13       70.27       70.38     29.04 o 
   5  10  13       71.21       56.48     31.70 o 
   6  10  13        5.50       10.69     14.27 o 
   0  11  13       25.47       21.16     25.10 o 
   1  11  13       48.35       39.77     16.54 o 
   2  11  13       24.07       15.50     15.83 o 
   3  11  13       23.77       19.27     14.03 o 
   4  11  13       11.65       10.95     13.14 o 
   5  11  13       11.20        1.55     15.34 o 
   0  12  13       13.64        7.65     15.55 o 
   1  12  13       62.36       62.62     26.27 o 
   2  12  13        9.43       13.37     15.50 o 
   3  12  13       74.23       49.31     28.56 o 
   0  13  13       17.95       22.83     23.48 o 
   1  13  13       17.76       17.94     18.25 o 
   0   0  14       90.75      159.96     30.26 o 
   1   0  14       23.18       18.13     12.73 o 
   2   0  14       41.34       40.90     13.26 o 
   3   0  14       16.99       13.85      6.61 o 
   4   0  14      423.59      456.73     32.82 o 
   5   0  14        4.22        2.83      7.63 o 
   6   0  14      150.87      163.65     32.78 o 
   7   0  14      120.42       69.52     48.11 o 
   8   0  14        3.42      -14.61     42.05 o 
   9   0  14        0.26       17.46     25.97 o 
   0   1  14     1697.44     2000.30     43.88 o 
   1   1  14       23.34       48.98     12.13 o 
   2   1  14      201.17      207.11     13.25 o 
   3   1  14      129.64       93.15     11.96 o 
   4   1  14       30.24       20.63      7.11 o 
   5   1  14      165.46      135.11     19.32 o 
   6   1  14       68.94       61.26     19.00 o 
   7   1  14       45.20       45.18     19.48 o 
   8   1  14       55.21       58.19     23.18 o 
   9   1  14       12.79       10.59     15.83 o 
   0   2  14       31.90       42.42     21.70 o 
   1   2  14      184.01      176.31     13.14 o 
   2   2  14      590.23      635.77     31.82 o 
   3   2  14      756.34      737.61     47.75 o 
   4   2  14       16.56       24.42      8.32 o 
   5   2  14     1193.53     1306.61     63.36 o 
   6   2  14        6.69        3.65      7.27 o 
   7   2  14       27.54       14.34     10.86 o 
   8   2  14       71.99       57.35     31.85 o 
   9   2  14        7.98       10.63     15.59 o 
   0   3  14      254.79      182.14     62.15 o 
   1   3  14      386.26      349.85     42.23 o 
   2   3  14       61.13       49.31     12.07 o 
   3   3  14       26.74       24.73     10.67 o 
   4   3  14      162.67      155.38     18.18 o 
   5   3  14       35.27       25.84     13.23 o 
   6   3  14      238.21      128.16     46.03 o 
   7   3  14       83.97       88.43     28.76 o 
   8   3  14       11.87       11.92     12.11 o 
   9   3  14        3.91        5.01     16.96 o 
   0   4  14       16.32        9.20     10.29 o 
   1   4  14      227.35      223.90     18.54 o 
   2   4  14      406.47      395.07     33.05 o 
   3   4  14      474.01      497.85     26.54 o 
   4   4  14      595.43      576.87     43.61 o 
   5   4  14      747.45      767.75     40.61 o 
   6   4  14      830.90      796.08     67.55 o 
   7   4  14       13.40       16.40     13.23 o 
   8   4  14       11.98       12.05      9.80 o 
   9   4  14       32.39       23.22     22.61 o 
   0   5  14      374.20      464.95     42.56 o 
   1   5  14       22.25       32.84     10.31 o 
   2   5  14       40.59       32.91     11.71 o 
   3   5  14      148.53       23.32     42.70 o 
   4   5  14      353.36      317.92     32.84 o 
   5   5  14      126.88       81.34     27.23 o 
   6   5  14      262.77      296.35     41.47 o 
   7   5  14        4.86        9.71     10.67 o 
   8   5  14        9.71       10.39     12.79 o 
   0   6  14      826.01      784.95    142.41 o 
   1   6  14      158.73      185.99     27.16 o 
   2   6  14      132.52      115.38      9.55 o 
   3   6  14      269.02      284.22     28.93 o 
   4   6  14      357.50      419.62     29.33 o 
   5   6  14       92.07       84.53     28.93 o 
   6   6  14      358.90      262.21     42.27 o 
   7   6  14       30.87       33.23     17.65 o 
   8   6  14       35.12       19.19     13.68 o 
   0   7  14        2.63        2.04     16.17 o 
   1   7  14      148.12      146.53     18.14 o 
   2   7  14      203.97      204.99     16.74 o 
   3   7  14      127.97      112.38     33.01 o 
   4   7  14       44.39       28.19     19.31 o 
   5   7  14       42.48       34.14     19.50 o 
   6   7  14        2.87        7.11     14.44 o 
   7   7  14        9.62       15.44     10.62 o 
   0   8  14     1214.88     1211.54     64.27 o 
   1   8  14       13.73        7.18     11.45 o 
   2   8  14      153.34      163.28     43.83 o 
   3   8  14      135.58      153.45     49.23 o 
   4   8  14      320.58      348.81     38.69 o 
   5   8  14       60.95       58.71     24.01 o 
   6   8  14       29.98       17.11     15.86 o 
   7   8  14       20.55       13.89     16.21 o 
   0   9  14        7.93        5.01     17.94 o 
   1   9  14       39.66       36.84     14.52 o 
   2   9  14       24.17       15.61     12.52 o 
   3   9  14       33.16       22.99     17.59 o 
   4   9  14        0.11        6.33     17.39 o 
   5   9  14      109.57      104.51     38.60 o 
   6   9  14       36.44       27.85     20.36 o 
   0  10  14       50.26       67.15     31.57 o 
   1  10  14       43.44       30.89     14.36 o 
   2  10  14       31.09       25.54     19.46 o 
   3  10  14       93.50       78.19     34.88 o 
   4  10  14        6.74        5.77     14.94 o 
   5  10  14      201.03      207.20     66.12 o 
   0  11  14      174.45      136.02     69.95 o 
   1  11  14       41.37       39.42     19.68 o 
   2  11  14        8.77       15.13     13.44 o 
   3  11  14      141.40      116.82     47.58 o 
   4  11  14        2.00        7.77     19.95 o 
   0  12  14        1.16        0.59     35.47 o 
   1  12  14       53.59       44.11     25.30 o 
   2  12  14       86.59       74.85     34.59 o 
   3  12  14       68.49       52.10     31.14 o 
   1   0  15       69.51       83.04     28.76 o 
   2   0  15      278.34      322.79     35.98 o 
   3   0  15       19.65       15.14      7.87 o 
   4   0  15      900.78      544.14    142.59 o 
   5   0  15      310.07      184.96     79.26 o 
   6   0  15       94.72      100.21     34.28 o 
   7   0  15       80.64       68.59     34.55 o 
   8   0  15        0.30       -0.64     30.24 o 
   9   0  15        6.88       15.99     31.22 o 
   0   1  15      831.06      916.20     60.29 o 
   1   1  15      279.98      219.84     32.68 o 
   2   1  15      352.79      394.27     23.58 o 
   3   1  15      627.56      589.96     57.42 o 
   4   1  15      602.81      550.39     49.20 o 
   5   1  15        8.93        9.23      6.26 o 
   6   1  15      406.24      428.39     17.34 o 
   7   1  15      114.17       94.69     50.04 o 
   8   1  15       25.99       30.13     34.54 o 
   9   1  15       11.47       15.53     19.94 o 
   0   2  15      256.38      253.00     22.66 o 
   1   2  15      428.34      465.23     25.97 o 
   2   2  15      226.46      175.71     18.63 o 
   3   2  15       49.03       35.19      9.59 o 
   4   2  15        3.80        9.33      5.66 o 
   5   2  15      219.24      149.44     28.32 o 
   6   2  15      157.12      163.72     19.97 o 
   7   2  15      160.79       95.48     28.53 o 
   8   2  15       19.48       19.80     14.06 o 
   9   2  15        6.45       14.21     14.23 o 
   0   3  15      366.76      405.61     37.87 o 
   1   3  15       61.39       43.10      9.92 o 
   2   3  15      400.68      429.04     27.48 o 
   3   3  15       69.08       64.46     13.82 o 
   4   3  15      692.30      743.22     38.05 o 
   5   3  15       16.36        6.01      6.81 o 
   6   3  15      145.71       80.03     30.21 o 
   7   3  15      382.17      413.15     26.55 o 
   8   3  15       11.28       20.59     13.22 o 
   0   4  15        0.03        6.45      8.37 o 
   1   4  15      765.98      844.71     43.54 o 
   2   4  15       40.83       32.20     10.55 o 
   3   4  15       53.66       37.88     13.06 o 
   4   4  15      503.79      538.61     35.05 o 
   5   4  15       87.76       81.79     28.72 o 
   6   4  15       38.29       26.50     16.58 o 
   7   4  15       52.58       54.23     24.13 o 
   8   4  15        6.00       14.95      9.62 o 
   0   5  15       19.08       22.54     16.81 o 
   1   5  15       15.67       12.53      7.21 o 
   2   5  15       37.49       36.05     11.76 o 
   3   5  15      318.12      121.93     81.86 o 
   4   5  15      435.49      428.23     29.25 o 
   5   5  15      198.82      187.52     38.92 o 
   6   5  15        8.13       10.22     15.06 o 
   7   5  15       74.46       44.93     20.53 o 
   8   5  15       58.70       34.22     16.19 o 
   0   6  15       37.16       28.91     15.75 o 
   1   6  15      392.97      457.73     25.50 o 
   2   6  15       79.23       64.81     19.68 o 
   3   6  15       84.58       64.26     19.15 o 
   4   6  15       73.97       40.59     17.05 o 
   5   6  15       10.94       15.13     13.46 o 
   6   6  15      101.42       98.99     35.25 o 
   7   6  15      120.87      122.01     49.36 o 
   8   6  15       18.67       18.42     14.19 o 
   0   7  15      489.92      482.89     49.75 o 
   1   7  15       38.88       40.91     16.24 o 
   2   7  15      115.13      107.80     15.93 o 
   3   7  15      139.37      155.33     44.50 o 
   4   7  15      134.01      133.98     49.31 o 
   5   7  15      470.70      494.13     35.01 o 
   6   7  15       16.87       18.02     17.82 o 
   7   7  15        0.44        7.70     14.07 o 
   0   8  15      277.01      288.93     40.38 o 
   1   8  15        9.06       13.44     10.35 o 
   2   8  15      186.22      216.97     40.45 o 
   3   8  15      166.19      157.65     50.09 o 
   4   8  15      100.65       88.06     32.26 o 
   5   8  15       12.85        7.80     15.52 o 
   6   8  15       20.14       23.31     17.34 o 
   7   8  15       27.19       20.46     17.05 o 
   0   9  15       72.95       56.03     31.98 o 
   1   9  15       52.17       43.50     19.22 o 
   2   9  15      290.55      334.22     30.96 o 
   3   9  15       18.79        4.80     15.49 o 
   4   9  15       21.08       23.13     16.33 o 
   5   9  15      124.44      117.52     43.73 o 
   6   9  15        5.92        7.57     16.08 o 
   0  10  15        6.14        5.47     12.91 o 
   1  10  15       84.00       91.81     31.04 o 
   2  10  15       68.36       45.28     26.85 o 
   3  10  15       20.26       15.86     13.79 o 
   4  10  15       45.46       30.33     19.09 o 
   5  10  15       49.60       51.61     31.99 o 
   0  11  15       96.11      120.70     58.44 o 
   1  11  15       18.75       11.64     14.89 o 
   2  11  15       88.62       76.56     32.52 o 
   3  11  15       39.02       32.68     17.59 o 
   4  11  15        8.86       12.23     12.94 o 
   0  12  15        4.01        8.90     21.05 o 
   1  12  15       62.02       54.17     25.83 o 
   2  12  15        1.21       10.05     13.39 o 
   0   0  16       11.02       10.42     12.47 o 
   1   0  16       72.38      106.25     33.69 o 
   2   0  16     2018.96     2479.59     78.51 o 
   3   0  16       81.64       41.87     15.77 o 
   4   0  16      374.29      193.66     83.08 o 
   5   0  16       69.32       77.97     28.23 o 
   6   0  16      152.34      131.43     66.17 o 
   7   0  16      194.53      204.66     39.39 o 
   8   0  16       46.77       49.87     78.03 o 
   0   1  16      160.80      158.59     35.69 o 
   1   1  16      295.81      261.51     18.08 o 
   2   1  16        4.50        6.98      8.60 o 
   3   1  16       77.01       54.70     10.47 o 
   4   1  16      401.07      463.83     28.08 o 
   5   1  16      146.69      113.00     21.60 o 
   6   1  16      105.91       64.74     21.90 o 
   7   1  16      175.86      190.60     35.37 o 
   8   1  16       35.72       37.21     32.59 o 
   0   2  16       90.29       76.42     24.48 o 
   1   2  16      425.81      300.75     42.58 o 
   2   2  16      515.66      554.95     25.72 o 
   3   2  16     1241.91     1355.26     56.69 o 
   4   2  16      767.68      810.95     42.04 o 
   5   2  16       16.24        9.98      8.48 o 
   6   2  16       72.42       43.34     12.71 o 
   7   2  16       18.08       10.54     10.90 o 
   8   2  16       17.85       19.64     15.88 o 
   0   3  16      250.58      289.58     33.72 o 
   1   3  16       18.75       33.01     12.33 o 
   2   3  16       80.72       57.80     19.19 o 
   3   3  16       49.38       31.01      7.92 o 
   4   3  16     1083.59     1159.57     48.19 o 
   5   3  16       82.27       58.75     16.39 o 
   6   3  16       75.21       82.04     29.48 o 
   7   3  16       10.75        8.44     11.46 o 
   8   3  16       70.18       75.06     33.35 o 
   0   4  16       93.93       75.77     31.47 o 
   1   4  16      700.00      801.79     37.46 o 
   2   4  16      817.74      902.32     41.93 o 
   3   4  16      105.41       96.72     12.10 o 
   4   4  16      450.31      484.51     29.39 o 
   5   4  16       27.30       25.14     12.57 o 
   6   4  16      165.82      117.68     35.23 o 
   7   4  16       76.62       60.48     24.33 o 
   8   4  16      103.97      106.86     53.80 o 
   0   5  16       11.04       14.72     13.55 o 
   1   5  16      305.81      281.86     35.43 o 
   2   5  16        1.86        3.84      5.24 o 
   3   5  16       25.67       11.46     10.60 o 
   4   5  16      185.25      174.99     42.25 o 
   5   5  16       11.10       11.45     10.26 o 
   6   5  16        6.82        1.88     10.40 o 
   7   5  16       11.13       19.12     13.26 o 
   8   5  16       35.20       42.21     22.15 o 
   0   6  16       18.63       19.27     16.38 o 
   1   6  16      172.09      198.75     20.60 o 
   2   6  16       94.49       82.84     15.42 o 
   3   6  16      109.87       96.87     30.75 o 
   4   6  16       60.77       50.01     18.72 o 
   5   6  16       16.85       19.38     11.86 o 
   6   6  16       69.32       63.60     25.50 o 
   7   6  16       16.96       14.42     13.51 o 
   0   7  16      635.94      774.31     60.36 o 
   1   7  16      140.60      164.06     24.65 o 
   2   7  16       57.78       57.99     16.51 o 
   3   7  16       85.57       80.05     26.15 o 
   4   7  16       22.95       20.31     17.58 o 
   5   7  16       68.79       68.62     31.46 o 
   6   7  16       26.52       16.00     13.01 o 
   7   7  16        2.50        3.33     12.06 o 
   0   8  16       75.19       58.72     34.26 o 
   1   8  16       85.77       85.08     25.06 o 
   2   8  16       48.82       30.05     15.53 o 
   3   8  16       34.34       33.32     17.32 o 
   4   8  16       99.87       61.96     23.64 o 
   5   8  16       24.49       13.14     13.21 o 
   6   8  16        6.79       15.06     14.49 o 
   0   9  16       31.61       34.26     19.02 o 
   1   9  16       20.11       12.32     15.63 o 
   2   9  16       36.11       36.99     18.71 o 
   3   9  16       18.10       14.62     14.56 o 
   4   9  16       11.72       13.82     14.14 o 
   5   9  16        1.06        0.37     11.76 o 
   0  10  16      247.57      217.69     75.01 o 
   1  10  16       16.38       20.92     15.73 o 
   2  10  16       26.30       20.87     18.96 o 
   3  10  16       63.11       55.97     29.00 o 
   4  10  16       11.20       25.44     17.68 o 
   0  11  16       11.93        9.28     24.70 o 
   1  11  16        8.50        8.44     14.78 o 
   2  11  16        0.12        4.03     16.15 o 
   3  11  16       29.01       26.75     14.72 o 
   1   0  17       67.92       63.41     27.38 o 
   2   0  17       81.04       78.07     32.79 o 
   3   0  17      700.89      736.19     50.21 o 
   4   0  17      318.85      344.85     30.98 o 
   5   0  17        0.01        0.06     11.50 o 
   6   0  17       75.49       68.99     32.29 o 
   7   0  17       39.59       41.04     51.26 o 
   8   0  17       18.99       24.52     46.24 o 
   0   1  17      213.90      212.71     33.03 o 
   1   1  17      152.96      161.45     18.79 o 
   2   1  17     1280.32     1185.81     82.72 o 
   3   1  17       35.48       29.20     11.01 o 
   4   1  17      275.67      308.64     18.54 o 
   5   1  17       84.53       81.55     20.09 o 
   6   1  17       17.95        7.01     14.88 o 
   7   1  17      138.28      154.50     65.62 o 
   8   1  17       11.90       11.94     24.33 o 
   0   2  17       20.31       12.83     12.48 o 
   1   2  17       46.73       29.27     10.73 o 
   2   2  17      114.09      105.90     28.81 o 
   3   2  17      645.90      699.26     37.52 o 
   4   2  17      151.48      146.21     17.78 o 
   5   2  17        0.39        7.96      7.75 o 
   6   2  17      143.98      133.56     49.79 o 
   7   2  17       36.70       43.89     24.74 o 
   8   2  17       59.97       78.15     44.08 o 
   0   3  17        8.00        3.83     10.84 o 
   1   3  17      214.40      245.35     27.69 o 
   2   3  17      175.77      167.82     18.17 o 
   3   3  17      221.59      213.05     17.21 o 
   4   3  17      109.97       60.81     20.62 o 
   5   3  17       66.27       35.98     11.18 o 
   6   3  17      132.96      133.77     40.27 o 
   7   3  17      202.24      257.43     52.62 o 
   8   3  17       20.61       20.14     16.90 o 
   0   4  17        0.00        1.29     11.40 o 
   1   4  17      196.87      212.67     20.46 o 
   2   4  17      104.19       88.26     16.80 o 
   3   4  17      113.20      109.73     14.09 o 
   4   4  17      163.97      165.22     25.74 o 
   5   4  17       35.60       44.58     18.07 o 
   6   4  17      104.15      100.11     35.39 o 
   7   4  17       38.45       24.37     16.39 o 
   0   5  17       84.73       65.73     25.21 o 
   1   5  17      186.86      170.38     25.06 o 
   2   5  17       38.28       32.55     12.57 o 
   3   5  17       69.56       58.21     16.91 o 
   4   5  17       24.54       17.34      9.85 o 
   5   5  17       18.10       16.64     11.69 o 
   6   5  17       24.97       13.54     15.51 o 
   7   5  17       54.50       44.98     20.28 o 
   0   6  17      130.87      103.04     39.05 o 
   1   6  17      276.72      278.79     21.73 o 
   2   6  17       12.12       13.55      9.08 o 
   3   6  17       78.36       88.35     29.87 o 
   4   6  17       15.57       19.72     17.73 o 
   5   6  17       18.28       20.63     12.33 o 
   6   6  17       19.82       14.35     10.53 o 
   7   6  17       10.78       10.77     10.57 o 
   0   7  17      990.51     1072.29     43.11 o 
   1   7  17      449.79      429.42     36.86 o 
   2   7  17       47.30       37.80     18.13 o 
   3   7  17       52.15       43.64     18.60 o 
   4   7  17        8.24        6.26     12.70 o 
   5   7  17       15.99       16.41     15.05 o 
   6   7  17        8.13        6.24     10.72 o 
   0   8  17        0.32       -0.31     17.50 o 
   1   8  17       86.75       81.66     26.37 o 
   2   8  17       83.74       68.03     24.73 o 
   3   8  17        8.24        9.95     15.79 o 
   4   8  17        5.07        6.93     13.92 o 
   5   8  17        6.49        5.46     12.96 o 
   0   9  17      171.84      160.09     72.29 o 
   1   9  17       93.06       90.41     33.67 o 
   2   9  17       38.81       35.54     19.24 o 
   3   9  17       47.48       37.15     23.12 o 
   4   9  17       31.70       25.64     19.30 o 
   5   9  17        4.74        8.67     11.62 o 
   0  10  17       40.84       33.19     26.17 o 
   1  10  17       34.43       25.02     18.55 o 
   2  10  17        7.75        3.67     16.28 o 
   3  10  17       13.32       16.16     16.78 o 
   0  11  17       13.31        0.06     24.03 o 
   1  11  17        8.54       -6.15     16.75 o 
   2  11  17        4.52        9.11     13.71 o 
   0   0  18       17.77       13.32     15.11 o 
   1   0  18        9.48        8.87     12.12 o 
   2   0  18       51.16       35.00     15.73 o 
   3   0  18       17.49       19.08     12.43 o 
   4   0  18       26.68       13.44      8.19 o 
   5   0  18      114.70      177.86     73.57 o 
   6   0  18       16.78       21.89     22.71 o 
   7   0  18       25.88       25.61     36.35 o 
   8   0  18        2.22        3.35     32.24 o 
   0   1  18       15.70       14.09     13.82 o 
   1   1  18       54.05       43.72     12.58 o 
   2   1  18      563.66      509.52     60.05 o 
   3   1  18      449.98      489.71     27.09 o 
   4   1  18        1.68        2.79      5.66 o 
   5   1  18      113.28      128.79     32.79 o 
   6   1  18       46.72       50.18     21.97 o 
   7   1  18        9.90       16.92     15.04 o 
   0   2  18       72.14       68.29     24.89 o 
   1   2  18       94.76      103.81     20.32 o 
   2   2  18      443.65      460.56     21.67 o 
   3   2  18      101.92       89.05     13.16 o 
   4   2  18      131.83       97.05     20.48 o 
   5   2  18       28.24       18.04      9.99 o 
   6   2  18       52.89       65.78     29.02 o 
   7   2  18       94.97       87.76     50.53 o 
   0   3  18       19.15       16.64     11.97 o 
   1   3  18      154.66      108.87     18.61 o 
   2   3  18      325.73      354.98     20.52 o 
   3   3  18      250.32      305.86     20.48 o 
   4   3  18       87.70       78.89     24.71 o 
   5   3  18      149.14      125.46     21.63 o 
   6   3  18        7.28        6.57      8.14 o 
   7   3  18       31.07       27.81     16.62 o 
   0   4  18      181.94      230.54     39.09 o 
   1   4  18      368.27      322.35     34.27 o 
   2   4  18      235.11      266.29     26.40 o 
   3   4  18      233.87      269.26     32.80 o 
   4   4  18       35.94       18.62      8.70 o 
   5   4  18       75.71       53.01     21.98 o 
   6   4  18       26.35       26.55     15.68 o 
   7   4  18       45.66       50.42     22.21 o 
   0   5  18      146.43      146.74     47.11 o 
   1   5  18      625.64      729.05     25.13 o 
   2   5  18       92.17       90.27     15.79 o 
   3   5  18       28.58       23.10     11.70 o 
   4   5  18       11.33       10.44      9.76 o 
   5   5  18      107.65      102.04     35.97 o 
   6   5  18       24.75       23.04     13.63 o 
   7   5  18       37.49       33.14     16.22 o 
   0   6  18       22.59       25.93     15.97 o 
   1   6  18       60.37       49.67     16.91 o 
   2   6  18      124.95       89.03     21.13 o 
   3   6  18       39.59       39.63     17.35 o 
   4   6  18       58.33       61.13     27.88 o 
   5   6  18       21.63       14.08     13.39 o 
   6   6  18        1.85        8.81     15.14 o 
   0   7  18       38.10       22.83     20.83 o 
   1   7  18      327.63      369.61     28.01 o 
   2   7  18       11.40        8.20     11.54 o 
   3   7  18       43.35       44.05     17.47 o 
   4   7  18       83.00       71.87     25.68 o 
   5   7  18       22.04       17.38     12.27 o 
   6   7  18       69.01       45.24     24.56 o 
   0   8  18       70.47       50.12     26.78 o 
   1   8  18       17.82       15.57     14.77 o 
   2   8  18        5.50        8.64     14.75 o 
   3   8  18       28.98       34.01     21.43 o 
   4   8  18        6.20       -1.99     17.29 o 
   5   8  18       21.45       25.18     16.25 o 
   0   9  18       55.43       59.40     52.10 o 
   1   9  18       28.42       38.72     17.41 o 
   2   9  18       20.40       16.39     13.42 o 
   3   9  18       26.22       18.98     19.64 o 
   4   9  18       17.74       22.58     17.54 o 
   0  10  18        0.04        9.93     14.83 o 
   1  10  18        1.35        2.68     16.28 o 
   2  10  18       13.32       17.85     16.28 o 
   1   0  19      382.42      433.02     33.28 o 
   2   0  19       48.93       45.21     19.05 o 
   3   0  19       11.81       13.17     12.15 o 
   4   0  19       60.20       46.11     20.06 o 
   5   0  19        0.00        5.43     12.55 o 
   6   0  19       17.23        9.47     12.03 o 
   7   0  19      110.85      110.60     75.72 o 
   0   1  19       13.45       11.51     11.63 o 
   1   1  19      151.63      144.20     17.45 o 
   2   1  19       25.28       22.02      9.78 o 
   3   1  19       26.15       25.17     10.46 o 
   4   1  19       61.45       40.91     10.74 o 
   5   1  19        7.64        9.29      8.70 o 
   6   1  19       45.89       37.76     17.02 o 
   7   1  19        3.88        5.85     18.27 o 
   0   2  19       69.48       43.14     18.71 o 
   1   2  19     1020.00     1121.16     40.67 o 
   2   2  19      176.89      212.30     19.19 o 
   3   2  19      120.13      106.74     18.86 o 
   4   2  19       29.60       26.85     10.77 o 
   5   2  19       26.65       25.00     12.26 o 
   6   2  19        3.06        7.47      9.06 o 
   7   2  19       19.67       20.17     18.77 o 
   0   3  19       46.55       35.91     19.64 o 
   1   3  19      228.31      198.55     23.24 o 
   2   3  19       87.27       70.58     16.28 o 
   3   3  19      141.49      123.26     15.86 o 
   4   3  19       61.38       62.87     21.66 o 
   5   3  19       48.49       40.83     19.25 o 
   6   3  19        0.78        3.90     12.56 o 
   7   3  19        0.78       -5.51     19.24 o 
   0   4  19      114.57      109.09     21.94 o 
   1   4  19      242.50      244.41     22.22 o 
   2   4  19      303.31      311.44     19.68 o 
   3   4  19       69.18       57.28     23.45 o 
   4   4  19       85.26       82.71     31.51 o 
   5   4  19       64.87       38.56     13.37 o 
   6   4  19       12.20       11.40     13.54 o 
   0   5  19       17.33       16.65     14.72 o 
   1   5  19       16.42       20.01      9.63 o 
   2   5  19      188.77      182.97     53.27 o 
   3   5  19       21.97       18.10     11.01 o 
   4   5  19       21.19       17.22     13.06 o 
   5   5  19       57.20       49.66     21.60 o 
   6   5  19       30.83       17.17     11.39 o 
   0   6  19       22.56       22.16     16.03 o 
   1   6  19      156.13      207.15     18.83 o 
   2   6  19       15.33       18.22     12.33 o 
   3   6  19       60.97       62.11     23.68 o 
   4   6  19        4.73        8.07     12.99 o 
   5   6  19       16.72       18.39     13.65 o 
   6   6  19       62.99       54.51     22.17 o 
   0   7  19        0.01        2.75     12.54 o 
   1   7  19        2.45       -1.10     11.60 o 
   2   7  19      153.22      159.11     56.35 o 
   3   7  19        0.58        6.09      9.19 o 
   4   7  19        0.37        9.41     15.49 o 
   5   7  19       10.06        8.09     13.49 o 
   0   8  19       23.85       12.20     14.34 o 
   1   8  19       31.43       30.21     17.57 o 
   2   8  19       29.17       25.24     15.09 o 
   3   8  19        0.93        7.87     12.68 o 
   4   8  19       12.44       10.48     15.34 o 
   0   9  19      143.04      143.52     78.94 o 
   1   9  19        8.32        8.51     14.42 o 
   2   9  19       29.95       28.30     11.64 o 
   3   9  19        5.53       12.26     16.41 o 
   0  10  19        0.75        5.83     28.04 o 
   0   0  20      109.79      170.72     39.91 o 
   1   0  20      124.50       66.14     22.80 o 
   2   0  20      211.88      201.65     23.06 o 
   3   0  20       57.31       48.69     26.23 o 
   4   0  20       64.08       77.58     35.71 o 
   5   0  20       20.86        3.62     17.02 o 
   6   0  20        6.96        5.60     14.09 o 
   0   1  20       83.61       70.84     34.72 o 
   1   1  20        5.03        5.12      7.11 o 
   2   1  20       66.82       51.21     16.17 o 
   3   1  20       75.22       61.47     20.38 o 
   4   1  20       26.92       27.52     11.76 o 
   5   1  20       22.71       22.72     14.90 o 
   6   1  20       31.16       15.54     11.31 o 
   0   2  20        0.86        5.49     11.99 o 
   1   2  20        1.32        3.90      8.86 o 
   2   2  20      186.88      195.17     25.30 o 
   3   2  20       32.87       18.34      7.72 o 
   4   2  20      113.52       94.84     32.44 o 
   5   2  20        1.01        4.32      9.03 o 
   6   2  20       23.89       30.81     18.31 o 
   0   3  20       67.16       52.45     22.97 o 
   1   3  20       72.11       41.94     16.11 o 
   2   3  20      471.98      598.39     27.76 o 
   3   3  20       46.58       38.43     16.04 o 
   4   3  20        9.53       14.93     12.17 o 
   5   3  20       77.27       71.17     29.56 o 
   6   3  20       24.50       25.15     18.58 o 
   0   4  20       83.30       91.66     43.06 o 
   1   4  20       85.12       69.91     22.38 o 
   2   4  20      139.65      153.89     37.26 o 
   3   4  20       97.12      126.15     42.80 o 
   4   4  20       26.75       22.91     16.91 o 
   5   4  20       17.12       13.25     12.55 o 
   6   4  20        2.59        4.84     12.86 o 
   0   5  20      100.03       84.24     29.94 o 
   1   5  20      171.36      181.18     17.89 o 
   2   5  20       84.27       71.06     24.02 o 
   3   5  20       77.22       48.64     18.97 o 
   4   5  20       30.60       24.97     15.65 o 
   5   5  20       21.41       13.45     12.70 o 
   0   6  20      540.34      649.20     29.61 o 
   1   6  20        4.69        7.15     12.32 o 
   2   6  20       15.64       11.29     14.80 o 
   3   6  20       14.44       18.65     15.82 o 
   4   6  20       28.20       37.93     17.33 o 
   5   6  20       20.98        9.87     13.85 o 
   0   7  20       31.13       25.58     15.09 o 
   1   7  20      131.90      135.07     40.90 o 
   2   7  20       12.31        7.21     10.48 o 
   3   7  20       18.69       14.57     13.38 o 
   4   7  20        7.12       11.32     12.31 o 
   0   8  20       21.38       34.69     26.15 o 
   1   8  20       34.81       34.81     19.88 o 
   2   8  20       20.95       14.15     11.75 o 
   3   8  20       11.08       11.87     12.00 o 
   0   9  20       57.96       60.60     34.41 o 
   1   9  20        4.12       11.70     12.58 o 
   1   0  21      169.80      189.50     31.52 o 
   2   0  21      273.80      310.00     30.96 o 
   3   0  21       74.02       62.58     32.46 o 
   4   0  21        0.16       -1.12     12.53 o 
   5   0  21       13.96       22.05     19.91 o 
   6   0  21       25.43       48.14     40.32 o 
   0   1  21       10.98        0.42     11.09 o 
   1   1  21        0.78        4.06      5.94 o 
   2   1  21       19.56       15.33      7.25 o 
   3   1  21       43.76       28.24     10.62 o 
   4   1  21       42.64       51.95     19.02 o 
   5   1  21        6.48       11.86     12.92 o 
   6   1  21       10.07       17.14     14.74 o 
   0   2  21       30.31       23.75     13.11 o 
   1   2  21       48.52       54.89     15.35 o 
   2   2  21       51.71       56.39     17.76 o 
   3   2  21       49.86       39.46     15.10 o 
   4   2  21        5.58        6.82      9.51 o 
   5   2  21       14.10       10.40     13.32 o 
   6   2  21       29.09       26.73     18.66 o 
   0   3  21      328.43      363.45     42.45 o 
   1   3  21       66.42       59.29     14.37 o 
   2   3  21       62.03       57.13     20.07 o 
   3   3  21       19.56       17.14     11.97 o 
   4   3  21       21.90       28.07     12.33 o 
   5   3  21        9.02        9.30     12.79 o 
   0   4  21       81.03       52.13     23.54 o 
   1   4  21      200.64      246.43     18.67 o 
   2   4  21       71.27       69.27     26.28 o 
   3   4  21        0.68        5.33      8.99 o 
   4   4  21       32.90       30.27     17.80 o 
   5   4  21        8.96        6.43      8.89 o 
   0   5  21        3.13        1.02     12.93 o 
   1   5  21       39.44       41.21     17.90 o 
   2   5  21      109.03       80.85     24.60 o 
   3   5  21        9.15        7.31      9.17 o 
   4   5  21       15.29       12.95     13.92 o 
   5   5  21       16.68       16.68     13.55 o 
   0   6  21       11.80        9.19      8.51 o 
   1   6  21       27.08       23.63     12.61 o 
   2   6  21       79.42       78.94     29.12 o 
   3   6  21       29.68       24.00     12.76 o 
   4   6  21       55.00       53.91     23.93 o 
   0   7  21      171.62      177.91     96.84 o 
   1   7  21       45.78       41.01     17.01 o 
   2   7  21       25.47       21.92     13.63 o 
   3   7  21       10.79       11.80     14.24 o 
   0   8  21        1.47       -6.98     23.89 o 
   1   8  21       29.40       19.01     12.61 o 
   2   8  21       33.22       10.99     13.52 o 
   0   0  22      175.65      210.26     39.41 o 
   1   0  22       43.15       46.88     20.54 o 
   2   0  22        2.75        1.66      8.35 o 
   3   0  22       17.29       11.62     13.07 o 
   4   0  22        0.03        5.94     18.34 o 
   5   0  22        0.02        5.39     13.97 o 
   0   1  22        1.34        3.84     10.48 o 
   1   1  22       37.25       32.85     11.19 o 
   2   1  22       20.44       21.07     10.03 o 
   3   1  22        6.13        4.28      8.77 o 
   4   1  22       12.95       21.26     12.85 o 
   5   1  22        7.98       12.33     12.37 o 
   0   2  22       13.27       11.02     11.53 o 
   1   2  22        1.30        9.77      7.83 o 
   2   2  22        3.93        5.95      5.65 o 
   3   2  22       38.09       35.38     14.99 o 
   4   2  22        8.65        8.40     10.22 o 
   5   2  22        6.29        5.29     13.95 o 
   0   3  22       78.63       63.22     28.11 o 
   1   3  22      124.40      153.84     28.92 o 
   2   3  22       26.78       27.09     15.98 o 
   3   3  22       32.99       27.09     12.18 o 
   4   3  22        6.23        7.70      8.73 o 
   5   3  22       19.89       33.39     16.23 o 
   0   4  22        0.14        8.93     12.82 o 
   1   4  22       15.89       14.83     11.57 o 
   2   4  22       20.44       19.30     10.06 o 
   3   4  22       30.84       32.68     14.69 o 
   4   4  22        1.13        8.40     10.00 o 
   0   5  22       98.39      110.14     50.03 o 
   1   5  22       32.39       34.72     13.52 o 
   2   5  22       28.74       26.58     11.90 o 
   3   5  22       40.23       45.18     19.56 o 
   4   5  22        4.16        6.92     14.38 o 
   0   6  22        6.60       10.52     18.99 o 
   1   6  22       23.05       20.55     11.87 o 
   2   6  22       51.08       55.37     23.13 o 
   3   6  22       18.19       20.41     16.87 o 
   0   7  22        0.08        2.80     21.09 o 
   1   7  22        0.89        0.48     13.04 o 
   2   7  22       19.05       11.88     11.88 o 
   1   0  23        0.56        5.99      8.97 o 
   2   0  23        4.56       -8.43     16.39 o 
   3   0  23       66.26       70.31     38.61 o 
   4   0  23       60.63       57.17     41.10 o 
   0   1  23        0.07       -0.32     11.63 o 
   1   1  23        3.13        8.38      8.61 o 
   2   1  23      100.38      114.68     33.89 o 
   3   1  23        1.31       12.06     10.02 o 
   4   1  23       11.21       10.15     13.33 o 
   0   2  23        3.38        7.93      9.96 o 
   1   2  23       34.27       34.05     11.59 o 
   2   2  23       33.07       32.97     15.02 o 
   3   2  23       49.37       65.88     26.26 o 
   4   2  23        0.15        0.11     12.12 o 
   0   3  23      338.85      478.59     30.10 o 
   1   3  23        7.91       13.92      9.82 o 
   2   3  23        1.65        1.98     13.26 o 
   3   3  23        6.24        6.63      9.12 o 
   4   3  23        3.74        7.37     12.75 o 
   0   4  23      107.32       73.19     35.17 o 
   1   4  23       28.11       35.93     13.80 o 
   2   4  23       25.47       18.32     13.72 o 
   3   4  23        7.15        5.70      9.38 o 
   0   5  23       78.46       54.47     37.60 o 
   1   5  23       74.19       63.64     26.24 o 
   2   5  23        9.30        9.73     10.60 o 
   0   6  23       29.87       29.01     32.00 o 
   1   6  23        3.88        9.29     13.80 o 
   0   0  24      253.11      252.57     64.81 o 
   1   0  24        5.05       12.39     11.47 o 
   2   0  24        0.02       -0.20     17.56 o 
   3   0  24        8.42       19.41     17.44 o 
   0   1  24       38.47       60.35     30.69 o 
   1   1  24       30.05       24.41     13.17 o 
   2   1  24        5.82       10.24     10.25 o 
   3   1  24       22.04       23.62     13.32 o 
   0   2  24       54.48       51.27     30.26 o 
   1   2  24        8.82        7.04     10.75 o 
   2   2  24      124.26       89.85     29.01 o 
   3   2  24        1.08        5.57     11.31 o 
   0   3  24        1.72        0.87     14.04 o 
   1   3  24        2.84        9.31     11.14 o 
   2   3  24       19.18       26.35     15.46 o 
   0   4  24       34.73       49.36     36.09 o 
   1   4  24       61.55       72.06     27.79 o 
   1   0  25        3.16        3.88     12.64 o 
   0   1  25        7.99       10.45     10.68 o 
   1   1  25        4.11       12.00      9.58 o 
   0   2  25        1.56        9.38      9.71 o 
                                                 
